# Supplementary material for: MSN/STAT3 drives cancer stemness and chemoresistance via IL-6/LPAR1 ligand receptor complex in triple-negative breast cancer
Source: Breast Cancer Res. 2025 Jul 22;27:136. doi: 10.1186/s13058-025-02072-z (PMC12281688; doi:10.1186/s13058-025-02072-z)
Supplement: Supplementary file 13 — Additional file 13. [file 13058_2025_2072_MOESM13_ESM.xlsx]

## Sheet: Table S7
Supplementary Table S7. Downregulated gene list from RNA-seq comparing MDA-MB-231/shMSN to control cells
gene_id	gene_name	MB_shMSN1	MB_shMSN2	MB_shMSN3	MB_shCON1	MB_shCON2	MB_shCON3	knock_down	control	log2FoldChange	pvalue	padj	gene_chr	gene_start	gene_end	gene_strand	gene_length	gene_biotype	gene_description	tf_family	MB_shMSN1_count	MB_shMSN2_count	MB_shMSN3_count	MB_shCON1_count	MB_shCON2_count	MB_shCON3_count	MB_shMSN1_fpkm	MB_shMSN2_fpkm	MB_shMSN3_fpkm	MB_shCON1_fpkm	MB_shCON2_fpkm	MB_shCON3_fpkm
ENSG00000163395	IGFN1	22.2395	42.4032	33.2264	440.171	365.643	406.241	32.623	404.019	-3.61064	1.37947e-66	1.13447e-63	1	201190825	201228952	+	12116	protein_coding	immunoglobulin-like and fibronectin type III domain containing 1 [Source:HGNC Symbol;Acc:HGNC:24607]	-	19	43	31	403	481	428	0.093723	0.178502	0.139843	1.8685	1.54666	1.7189
ENSG00000189068	VSTM1	1.1705	0.986121	2.14364	12.0146	9.88225	14.2374	1.43342	12.0448	-3.07104	0.0026988	0.012629	19	54040825	54063953	-	1405	protein_coding	V-set and transmembrane domain containing 1 [Source:HGNC Symbol;Acc:HGNC:29455]	-	1	1	2	11	13	15	0.0425379	0.035798	0.0778022	0.439809	0.360477	0.519496
ENSG00000170498	KISS1	5.8525	10.8473	7.50273	62.2575	36.4883	58.848	8.06752	52.5313	-2.68071	2.10063e-08	3.129e-07	1	204190341	204196486	-	709	protein_coding	KiSS-1 metastasis suppressor [Source:HGNC Symbol;Acc:HGNC:6341]	-	5	11	7	57	48	62	0.421479	0.780335	0.539622	4.51623	2.63758	4.25513
ENSG00000254781	GVINP2	2.341	4.93061	6.43091	32.7671	27.3662	28.4748	4.56751	29.5361	-2.67551	1.31988e-05	0.000115674	11	6748131	6750324	+	2194	processed_pseudogene	GTPase, very large interferon inducible pseudogene 2 [Source:HGNC Symbol;Acc:HGNC:38876]	-	2	5	6	30	36	30	0.054481	0.114622	0.149469	0.768125	0.639258	0.665353
ENSG00000197471	SPN	0	1.97224	4.28728	12.0146	12.1628	16.1357	2.08651	13.4377	-2.66295	0.00402999	0.0177803	16	29662979	29670876	+	7382	protein_coding	sialophorin [Source:HGNC Symbol;Acc:HGNC:11249]	-	0	2	4	11	16	17	0	0.0136267	0.0296158	0.0837078	0.0844415	0.112058
ENSG00000227706	AL713998.1	64.3775	91.7093	66.4528	431.433	464.466	444.207	74.1798	446.702	-2.58272	2.48676e-56	1.14512e-53	6	67887646	67889339	-	1605	lincRNA	novel transcript	-	55	93	62	395	611	468	2.04805	2.91436	2.11132	13.8251	14.8312	14.1886
ENSG00000046774	MAGEC2	57.3545	71.0007	83.6019	386.652	427.217	384.41	70.6524	399.426	-2.4961	3.31294e-49	1.21351e-46	X	142202345	142205290	-	1991	protein_coding	MAGE family member C2 [Source:HGNC Symbol;Acc:HGNC:13574]	-	49	72	78	354	562	405	1.47088	1.81885	2.14122	9.98802	10.997	9.89808
ENSG00000279203	AC005785.2	2.341	0.986121	3.21546	12.0146	9.88225	13.2883	2.18086	11.7284	-2.43883	0.00853069	0.0336077	19	15383202	15383832	-	631	TEC	TEC	-	2	1	3	11	13	14	0.189432	0.0797087	0.259854	0.979289	0.802646	1.07961
ENSG00000186439	TRDN	5.8525	2.95836	5.3591	24.0292	34.968	15.1866	4.72332	24.7279	-2.40983	0.000264473	0.0016908	6	123216339	123637093	-	6700	protein_coding	triadin [Source:HGNC Symbol;Acc:HGNC:12261]	-	5	3	5	22	46	16	0.0446013	0.0225207	0.0407881	0.184457	0.267481	0.116202
ENSG00000161405	IKZF3	1.1705	1.97224	7.50273	20.7525	19.0043	15.1866	3.54849	18.3145	-2.36101	0.0020112	0.00987344	17	39757715	39864188	-	10008	protein_coding	IKAROS family zinc finger 3 [Source:HGNC Symbol;Acc:HGNC:13178]	zf-C2H2	1	2	7	19	25	16	0.00597179	0.0100512	0.0382286	0.106648	0.0973202	0.0777929
ENSG00000134874	DZIP1	5.8525	7.88897	10.7182	44.7817	39.529	40.8139	8.15322	41.7082	-2.34673	1.40444e-06	1.49803e-05	13	95578202	95644703	-	8470	protein_coding	DAZ interacting zinc finger protein 1 [Source:HGNC Symbol;Acc:HGNC:20908]	-	5	8	10	41	52	43	0.0352808	0.0475052	0.0645289	0.271924	0.239183	0.247032
ENSG00000182870	GALNT9	5.8525	13.8057	2.14364	33.8593	34.2078	39.8648	7.26728	35.9773	-2.28493	4.09214e-05	0.000323141	12	132196372	132329349	-	6969	protein_coding	polypeptide N-acetylgalactosaminyltransferase 9 [Source:HGNC Symbol;Acc:HGNC:4131]	-	5	14	2	31	45	42	0.0428797	0.10104	0.0156855	0.249884	0.251566	0.293256
ENSG00000160396	HIPK4	1.1705	2.95836	3.21546	13.1068	13.6831	8.54245	2.44811	11.7775	-2.25069	0.0122731	0.0454412	19	40379271	40390187	-	2452	protein_coding	homeodomain interacting protein kinase 4 [Source:HGNC Symbol;Acc:HGNC:19007]	-	1	3	3	12	18	9	0.0243743	0.0615369	0.0668711	0.274921	0.285997	0.178603
ENSG00000120337	TNFSF18	3.5115	0	10.7182	26.2137	27.3662	11.3899	4.74323	21.6566	-2.20507	0.0040802	0.017987	1	173039960	173050963	-	2008	protein_coding	TNF superfamily member 18 [Source:HGNC Symbol;Acc:HGNC:11932]	-	3	0	10	24	36	12	0.0892914	0	0.272191	0.671421	0.698472	0.290794
ENSG00000160097	FNDC5	4.682	1.97224	4.28728	13.1068	10.6424	18.9832	3.64717	14.2442	-1.97774	0.0121118	0.0449578	1	32862268	32872482	-	3139	protein_coding	fibronectin type III domain containing 5 [Source:HGNC Symbol;Acc:HGNC:20240]	-	4	2	4	12	14	20	0.0761589	0.032046	0.0696477	0.214752	0.173759	0.310032
ENSG00000125968	ID1	403.822	459.533	499.468	1798.91	1795.53	1718.93	454.274	1771.12	-1.96088	2.04442e-130	5.49164e-127	20	31605283	31606515	+	1233	protein_coding	inhibitor of DNA binding 1, HLH protein [Source:HGNC Symbol;Acc:HGNC:5360]	bHLH	345	466	466	1647	2362	1811	16.7228	19.0089	20.6567	75.0374	74.6323	71.4698
ENSG00000177076	ACER2	2.341	8.87509	8.57455	17.4758	17.484	42.7123	6.59688	25.8907	-1.95273	0.00225993	0.0108791	9	19409059	19452020	+	2238	protein_coding	alkaline ceramidase 2 [Source:HGNC Symbol;Acc:HGNC:23675]	-	2	9	8	16	23	45	0.0534099	0.202263	0.195374	0.401613	0.400385	0.978408
ENSG00000272369	AC008035.1	4.682	3.94449	10.7182	30.5826	19.0043	24.6782	6.44822	24.755	-1.93527	0.00152057	0.00776767	12	46537502	46652550	+	448	lincRNA	novel transcript	-	4	4	10	28	25	26	0.533622	0.449073	1.22	3.51097	2.17406	2.82399
ENSG00000249550	LINC01234	22.2395	39.4449	39.6573	115.777	111.745	142.374	33.7805	123.299	-1.85719	2.51869e-11	5.79083e-10	12	113679459	113773683	-	4484	lincRNA	long intergenic non-protein coding RNA 1234 [Source:HGNC Symbol;Acc:HGNC:49757]	-	19	40	37	106	147	150	0.253244	0.448672	0.450997	1.32797	1.27721	1.62777
ENSG00000230601	TEX48	7.02299	8.87509	7.50273	30.5826	15.9636	35.119	7.80027	27.2217	-1.789	0.00172137	0.00864008	9	114666434	114682066	-	708	protein_coding	testis expressed 48 [Source:HGNC Symbol;Acc:HGNC:52393]	-	6	9	7	28	21	37	0.506489	0.639358	0.540384	2.22163	1.15557	2.54294
ENSG00000042062	RIPOR3	298.477	326.406	366.562	1073.67	1286.97	1058.31	330.482	1139.65	-1.78672	5.56152e-65	3.89717e-62	20	50586108	50691528	-	6009	protein_coding	RIPOR family member 3 [Source:HGNC Symbol;Acc:HGNC:16168]	-	255	331	342	983	1693	1115	2.53624	2.77052	3.11073	9.18965	10.9765	9.02901
ENSG00000277159	AL139384.2	4.682	1.97224	12.8618	27.3059	21.2848	15.1866	6.50536	21.2591	-1.71182	0.010744	0.0406958	13	112602828	112606417	-	3590	lincRNA	novel transcript	-	4	2	12	25	28	16	0.0665913	0.0280201	0.182694	0.391195	0.30386	0.216867
ENSG00000072133	RPS6KA6	5.8525	11.8335	21.4364	50.2429	38.0087	38.9156	13.0408	42.389	-1.68796	0.000303922	0.00190744	X	84058346	84187907	-	8502	protein_coding	ribosomal protein S6 kinase A6 [Source:HGNC Symbol;Acc:HGNC:10435]	-	5	12	20	46	50	41	0.035148	0.0709896	0.128572	0.303937	0.229118	0.234655
ENSG00000101333	PLCB4	8.19349	5.91673	11.79	41.505	19.7645	20.8815	8.63341	27.3837	-1.65812	0.00358079	0.0160622	20	9068763	9481242	+	6900	protein_coding	phospholipase C beta 4 [Source:HGNC Symbol;Acc:HGNC:9059]	-	7	6	11	38	26	22	0.0606319	0.0437358	0.0871328	0.309373	0.146803	0.155146
ENSG00000235776	AC000089.1	10.5345	3.94449	8.57455	27.3059	17.484	26.5765	7.68451	23.7888	-1.63946	0.00549748	0.0232127	22	19792294	19793094	+	801	processed_pseudogene	ribosomal protein L7a (RPL7A) pseudogene	-	9	4	8	25	23	28	0.671525	0.251167	0.545878	1.7533	1.11868	1.70096
ENSG00000204131	NHSL2	8.19349	12.8196	18.2209	48.0584	46.3706	27.5257	13.078	40.6515	-1.62972	0.000449491	0.0026891	X	71910818	72161750	+	17706	protein_coding	NHS like 2 [Source:HGNC Symbol;Acc:HGNC:33737]	-	7	13	17	44	61	29	0.0236281	0.0369282	0.0524767	0.139598	0.134221	0.0796975
ENSG00000145794	MEGF10	11.705	9.86121	9.64637	37.136	28.1264	30.3732	10.4042	31.8785	-1.61397	0.00100514	0.00539636	5	127290831	127465737	+	9007	protein_coding	multiple EGF like domains 10 [Source:HGNC Symbol;Acc:HGNC:29634]	-	10	10	9	34	37	32	0.0663547	0.0558412	0.0546135	0.212054	0.160041	0.172877
ENSG00000110811	P3H3	14.046	7.88897	4.28728	31.6749	19.0043	28.4748	8.74075	26.3847	-1.5992	0.00501536	0.0214328	12	6828410	6839851	+	4601	protein_coding	prolyl 3-hydroxylase 3 [Source:HGNC Symbol;Acc:HGNC:19318]	-	12	8	4	29	25	30	0.155877	0.0874526	0.0475166	0.354073	0.211689	0.317275
ENSG00000260257	AL035071.1	33.9445	23.6669	39.6573	101.578	104.144	86.3737	32.4229	97.3651	-1.59296	4.8106e-08	6.72606e-07	20	32856621	32858751	+	2131	lincRNA	novel transcript	-	29	24	37	93	137	91	0.813329	0.566451	0.948978	2.45159	2.50465	2.0779
ENSG00000069482	GAL	28.092	45.3616	58.9501	145.267	99.5827	149.967	44.1345	131.606	-1.56536	2.33046e-08	3.45221e-07	11	68683779	68691175	+	1300	protein_coding	galanin and GMAP prepropeptide [Source:HGNC Symbol;Acc:HGNC:4114]	-	24	46	55	133	131	158	1.10337	1.77971	2.31237	5.74719	3.92589	5.914
ENSG00000117318	ID3	201.326	188.349	167.204	549.395	536.682	548.615	185.626	544.897	-1.55453	5.31922e-37	1.02059e-34	1	23557918	23559794	-	1797	protein_coding	inhibitor of DNA binding 3, HLH protein [Source:HGNC Symbol;Acc:HGNC:5362]	bHLH	172	191	156	503	706	578	5.72048	5.34589	4.74476	15.7242	15.3062	15.6512
ENSG00000176406	RIMS2	143.971	120.307	110.397	348.423	336.757	410.038	124.892	365.073	-1.55002	6.14616e-23	4.44205e-21	8	103500748	104256094	+	13619	protein_coding	regulating synaptic membrane exocytosis 2 [Source:HGNC Symbol;Acc:HGNC:17283]	-	123	122	103	319	443	432	0.539774	0.450557	0.413361	1.31581	1.26727	1.5435
ENSG00000101187	SLCO4A1	52.6725	68.0424	32.1546	141.991	170.279	134.781	50.9565	149.017	-1.54636	1.87283e-09	3.31333e-08	20	62642445	62685785	+	4051	protein_coding	solute carrier organic anion transporter family member 4A1 [Source:HGNC Symbol;Acc:HGNC:10953]	-	45	69	30	130	224	142	0.663899	0.856686	0.404759	1.80272	2.15425	1.70566
ENSG00000023892	DEF6	66.7184	106.501	108.254	257.768	258.459	283.799	93.8244	266.675	-1.5	8.87699e-16	3.50663e-14	6	35297852	35321771	+	2545	protein_coding	DEF6, guanine nucleotide exchange factor [Source:HGNC Symbol;Acc:HGNC:2760]	-	57	108	101	236	340	299	1.33856	2.13438	2.16906	5.20921	5.20477	5.71677
ENSG00000160179	ABCG1	32.774	34.5142	24.6518	78.641	102.623	66.4413	30.6467	82.5686	-1.43426	5.00193e-06	4.8043e-05	21	42199689	42297244	+	6121	protein_coding	ATP binding cassette subfamily G member 1 [Source:HGNC Symbol;Acc:HGNC:73]	-	28	35	23	72	135	70	0.273393	0.287594	0.205373	0.660781	0.859254	0.556472
ENSG00000112769	LAMA4	18.728	15.7779	13.9336	60.073	33.4476	37.0173	16.1465	43.5126	-1.42364	0.000910465	0.004969	6	112108760	112254939	-	11575	protein_coding	laminin subunit alpha 4 [Source:HGNC Symbol;Acc:HGNC:6484]	-	16	16	13	55	44	39	0.0826135	0.0695238	0.0613847	0.266925	0.148095	0.16395
ENSG00000112782	CLIC5	14.046	20.7085	16.0773	40.4127	50.1714	44.6106	16.9439	45.0649	-1.40793	0.000471463	0.00280564	6	45880827	46080348	-	9395	protein_coding	chloride intracellular channel 5 [Source:HGNC Symbol;Acc:HGNC:13517]	-	12	21	15	37	66	47	0.0763372	0.112424	0.0872635	0.221234	0.273689	0.243427
ENSG00000120328	PCDHB12	18.728	10.8473	3.21546	31.6749	33.4476	20.8815	10.9303	28.668	-1.40449	0.0121158	0.0449621	5	141208697	141212571	+	3875	protein_coding	protocadherin beta 12 [Source:HGNC Symbol;Acc:HGNC:8683]	-	16	11	3	29	44	22	0.246774	0.142776	0.0423143	0.420411	0.442376	0.27626
ENSG00000265018	AGAP12P	18.728	15.7779	9.64637	48.0584	37.2485	30.3732	14.7174	38.56	-1.38914	0.00194428	0.00960046	10	48009873	48031640	-	2400	transcribed_unprocessed_pseudogene	ArfGAP with GTPase domain, ankyrin repeat and PH domain 12, pseudogene [Source:HGNC Symbol;Acc:HGNC:23661]	-	16	16	9	44	49	32	0.398438	0.335308	0.20496	1.02989	0.795417	0.648793
ENSG00000263731	AC145207.5	24.5805	35.5004	32.1546	110.316	63.0944	69.2888	30.7451	80.8997	-1.38158	2.5377e-05	0.000207932	17	81878425	81881106	-	2682	lincRNA	novel transcript	-	21	36	30	101	83	73	0.467964	0.675116	0.611365	2.11549	1.20567	1.32444
ENSG00000130208	APOC1	9.36399	13.8057	12.8618	41.505	25.8459	27.5257	12.0105	31.6255	-1.38148	0.00458078	0.0198091	19	44914247	44919349	+	1231	protein_coding	apolipoprotein C1 [Source:HGNC Symbol;Acc:HGNC:607]	-	8	14	12	38	34	29	0.388404	0.572012	0.532796	1.7341	1.07605	1.14632
ENSG00000182580	EPHB3	66.7184	51.2783	48.2319	158.374	130.75	138.578	55.4095	142.567	-1.36516	4.22775e-09	7.04639e-08	3	184561784	184582409	+	4532	protein_coding	EPH receptor B3 [Source:HGNC Symbol;Acc:HGNC:3394]	-	57	52	45	145	172	146	0.751687	0.577096	0.542701	1.79732	1.47859	1.56758
ENSG00000047597	XK	18.728	14.7918	35.37	60.073	54.7325	60.7463	22.9633	58.5173	-1.35048	0.0003245	0.00202086	X	37685756	37732130	+	5209	protein_coding	X-linked Kx blood group [Source:HGNC Symbol;Acc:HGNC:12811]	-	16	15	33	55	72	64	0.183577	0.144834	0.346256	0.593138	0.538503	0.597851
ENSG00000276170	AC244153.1	183.768	220.891	211.148	533.011	501.714	529.632	205.269	521.453	-1.34082	4.86078e-28	5.29333e-26	17	38450394	38452444	-	1248	processed_transcript	uncharacterized LOC101929494 [Source:NCBI gene;Acc:101929494]	-	157	224	197	488	660	558	7.5186	9.02752	8.62759	21.9661	20.6034	21.7564
ENSG00000234998	AC244453.3	8.19349	11.8335	9.64637	22.937	22.045	30.3732	9.89111	25.1184	-1.33633	0.0118764	0.0442447	1	121087528	121116676	-	459	antisense	novel transcript, antisense to FCGR1B	-	7	12	9	21	29	32	0.911459	1.31493	1.07169	2.57012	2.46148	3.39238
ENSG00000088756	ARHGAP28	10.5345	7.88897	15.0055	27.3059	28.1264	28.4748	11.143	27.9691	-1.33238	0.00830335	0.0328728	18	6729718	6915716	+	11910	protein_coding	Rho GTPase activating protein 28 [Source:HGNC Symbol;Acc:HGNC:25509]	-	9	8	14	25	37	30	0.045163	0.0337842	0.0642472	0.117917	0.121032	0.122568
ENSG00000158457	TSPAN33	16.387	40.431	52.5191	101.578	94.2615	80.6787	36.4457	92.1727	-1.32851	5.26739e-05	0.000402916	7	129144892	129169697	+	2750	protein_coding	tetraspanin 33 [Source:HGNC Symbol;Acc:HGNC:28743]	-	14	41	49	93	124	85	0.304262	0.74987	0.973871	1.89976	1.75671	1.50402
ENSG00000197457	STMN3	497.462	457.56	499.468	1189.45	1223.88	1219.67	484.83	1211	-1.32246	7.13225e-60	4.25743e-57	20	63639705	63657682	-	3032	protein_coding	stathmin 3 [Source:HGNC Symbol;Acc:HGNC:15926]	-	425	464	466	1089	1610	1285	8.37745	7.69704	8.4003	20.1765	20.6874	20.6225
ENSG00000164520	RAET1E	12.8755	18.7363	6.43091	24.0292	39.529	31.3223	12.6809	31.6268	-1.31913	0.00872878	0.0342959	6	149883375	149898102	-	3004	protein_coding	retinoic acid early transcript 1E [Source:HGNC Symbol;Acc:HGNC:16793]	-	11	19	6	22	52	33	0.218849	0.318118	0.109166	0.411406	0.674394	0.534541
ENSG00000235016	SEMA3F-AS1	15.2165	15.7779	10.7182	34.9516	35.7281	31.3223	13.9042	34.0007	-1.29014	0.00426496	0.0186688	3	50116022	50156085	-	2949	antisense	SEMA3F antisense RNA 1 [Source:HGNC Symbol;Acc:HGNC:40518]	-	13	16	10	32	47	33	0.263464	0.272885	0.185337	0.609569	0.620917	0.544511
ENSG00000196502	SULT1A1	31.6035	20.7085	24.6518	50.2429	68.4156	67.3904	25.6546	62.0163	-1.28585	0.000190863	0.0012659	16	28605196	28623625	-	8909	protein_coding	sulfotransferase family 1A member 1 [Source:HGNC Symbol;Acc:HGNC:11453]	-	27	21	23	46	90	71	0.181128	0.118556	0.141103	0.290052	0.393572	0.38779
ENSG00000005243	COPZ2	51.502	63.1118	51.4473	127.792	147.474	125.289	55.3537	133.518	-1.26952	4.64239e-08	6.52323e-07	17	48026167	48038030	-	1851	protein_coding	coatomer protein complex subunit zeta 2 [Source:HGNC Symbol;Acc:HGNC:19356]	-	44	64	48	117	194	132	1.42069	1.73904	1.41734	3.55081	4.08324	3.47004
ENSG00000136274	NACAD	11.705	12.8196	9.64637	37.136	22.045	23.729	11.3903	27.6367	-1.26746	0.0130548	0.047819	7	45080438	45088914	-	4917	protein_coding	NAC alpha domain containing [Source:HGNC Symbol;Acc:HGNC:22196]	-	10	13	9	34	29	25	0.121549	0.132977	0.100042	0.388442	0.229778	0.247404
ENSG00000186891	TNFRSF18	9.36399	11.8335	15.0055	29.4904	28.8866	28.4748	12.0676	28.9506	-1.25819	0.00962188	0.0370995	1	1203508	1206691	-	1370	protein_coding	TNF receptor superfamily member 18 [Source:HGNC Symbol;Acc:HGNC:11914]	-	8	12	14	27	38	30	0.348997	0.44055	0.558529	1.10711	1.08062	1.06554
ENSG00000268205	AC005261.1	81.9349	120.307	108.254	241.384	275.943	224.002	103.498	247.11	-1.2522	9.23017e-12	2.23033e-10	19	57304305	57308562	+	4258	lincRNA	novel transcript	-	70	122	101	221	363	236	0.982527	1.44108	1.29644	2.91564	3.32132	2.69696
ENSG00000095303	PTGS1	140.46	134.113	101.823	316.749	265.3	313.223	125.465	298.424	-1.24817	7.67022e-14	2.47737e-12	9	122370530	122395703	+	5791	protein_coding	prostaglandin-endoperoxide synthase 1 [Source:HGNC Symbol;Acc:HGNC:9604]	-	120	136	95	290	349	330	1.23845	1.18119	0.896619	2.81314	2.34791	2.77286
ENSG00000177679	SRRM3	42.138	31.5559	46.0882	84.1022	88.1801	111.052	39.9274	94.4447	-1.24671	9.46975e-06	8.60118e-05	7	76201900	76287288	+	6873	protein_coding	serine/arginine repetitive matrix 3 [Source:HGNC Symbol;Acc:HGNC:26729]	-	36	32	43	77	116	117	0.313046	0.234174	0.341948	0.629349	0.657539	0.828337
ENSG00000170345	FOS	10.5345	28.5975	17.1491	44.7817	39.529	50.3055	18.7604	44.8721	-1.24052	0.00314257	0.0143522	14	75278774	75282230	+	3238	protein_coding	Fos proto-oncogene, AP-1 transcription factor subunit [Source:HGNC Symbol;Acc:HGNC:3796]	TF_bZIP	9	29	16	41	52	53	0.166118	0.45046	0.270073	0.711303	0.625657	0.796464
ENSG00000111700	SLCO1B3	19.8985	30.5698	30.0109	48.0584	78.2978	62.6446	26.8264	63.0003	-1.2332	0.000409833	0.00248039	12	20810702	20916911	+	3542	protein_coding	solute carrier organic anion transporter family member 1B3 [Source:HGNC Symbol;Acc:HGNC:10961]	-	17	31	28	44	103	66	0.286848	0.440198	0.432063	0.697833	1.13292	0.906698
ENSG00000116852	KIF21B	14.046	22.6808	28.9391	41.505	53.2121	57.8988	21.8886	50.872	-1.21354	0.00156671	0.00794544	1	200969390	201023700	-	12150	protein_coding	kinesin family member 21B [Source:HGNC Symbol;Acc:HGNC:29442]	-	12	23	27	38	70	61	0.0590278	0.0952108	0.121458	0.175693	0.224456	0.244299
ENSG00000131094	C1QL1	14.046	19.7224	7.50273	33.8593	34.2078	27.5257	13.7571	31.8643	-1.20575	0.0122124	0.0452475	17	44959693	44968071	-	1295	protein_coding	complement C1q like 1 [Source:HGNC Symbol;Acc:HGNC:24182]	-	12	20	7	31	45	29	0.553813	0.776775	0.295438	1.34474	1.35379	1.08967
ENSG00000124615	MOCS1	85.4464	73.9591	60.0219	167.112	178.641	158.51	73.1425	168.088	-1.20459	7.69835e-09	1.22724e-07	6	39899578	39934551	-	5174	protein_coding	molybdenum cofactor synthesis 1 [Source:HGNC Symbol;Acc:HGNC:7190]	-	73	75	56	153	235	167	0.843234	0.729071	0.591561	1.66116	1.7695	1.57057
ENSG00000207554	MIR647	11.705	22.6808	18.2209	49.1506	38.0087	34.1698	17.5356	40.443	-1.19057	0.00494584	0.0211775	20	63942631	63942726	-	96	miRNA	microRNA 647 [Source:HGNC Symbol;Acc:HGNC:32903]	-	10	23	17	45	50	36	6.22559	12.0501	9.67867	26.3323	20.2913	18.2473
ENSG00000225507	AC069282.1	19.8985	11.8335	20.3646	28.3981	45.6104	43.6614	17.3655	39.2233	-1.1905	0.00587024	0.0245742	7	47956793	47957318	+	526	processed_pseudogene	pseudogene similar to part of TTK protein kinase TTK	-	17	12	19	26	60	46	1.93159	1.14744	1.97427	2.77674	4.44402	4.25539
ENSG00000161249	DMKN	161.529	119.321	165.06	326.579	348.919	332.206	148.637	335.902	-1.18166	1.80014e-14	6.18685e-13	19	35497220	35513658	-	7444	protein_coding	dermokine [Source:HGNC Symbol;Acc:HGNC:25063]	-	138	121	154	299	459	350	1.10796	0.817549	1.13071	2.25638	2.40224	2.28786
ENSG00000154553	PDLIM3	79.5939	90.7232	76.0992	178.035	201.446	178.442	82.1388	185.974	-1.17915	1.18551e-09	2.17618e-08	4	185500660	185535612	-	9117	protein_coding	PDZ and LIM domain 3 [Source:HGNC Symbol;Acc:HGNC:20767]	-	68	92	71	163	265	188	0.445768	0.50754	0.425642	1.00435	1.13241	1.0034
ENSG00000272620	AFAP1-AS1	639.093	704.091	696.682	1572.82	1467.13	1584.15	679.955	1541.37	-1.17821	1.41736e-56	7.13863e-54	4	7754090	7778928	+	6795	antisense	AFAP1 antisense RNA 1 [Source:HGNC Symbol;Acc:HGNC:28141]	-	546	714	650	1440	1930	1669	4.80236	5.28498	5.22832	11.9048	11.0657	11.9518
ENSG00000092621	PHGDH	87.7874	78.8897	114.685	214.078	189.283	233.494	93.7873	212.285	-1.17773	1.33719e-09	2.42971e-08	1	119648411	119744226	+	9217	protein_coding	phosphoglycerate dehydrogenase [Source:HGNC Symbol;Acc:HGNC:8923]	-	75	80	107	196	249	246	0.486322	0.436551	0.634501	1.19458	1.05249	1.29871
ENSG00000217130	AL139100.1	33.9445	23.6669	15.0055	58.9808	43.3299	61.6955	24.2056	54.6687	-1.17721	0.00184409	0.00917036	6	34744176	34744673	+	498	processed_pseudogene	ribosomal protein S10 (RPS10) pseudogene	-	29	24	14	54	57	65	3.48033	2.42391	1.53651	6.09133	4.45919	6.35114
ENSG00000279108	AC008537.3	11.705	12.8196	15.0055	29.4904	34.968	24.6782	13.1767	29.7122	-1.17565	0.0134119	0.0488939	19	40840159	40842039	+	1881	TEC	TEC	-	10	13	14	27	46	26	0.317734	0.347608	0.406796	0.806348	0.95275	0.672592
ENSG00000131187	F12	33.9445	42.4032	18.2209	84.1022	55.4926	73.0854	31.5229	70.8934	-1.15942	0.000771685	0.00430545	5	177402140	177409576	-	2769	protein_coding	coagulation factor XII [Source:HGNC Symbol;Acc:HGNC:3530]	-	29	43	17	77	73	77	0.625932	0.781053	0.335555	1.56212	1.02709	1.35312
ENSG00000066629	EML1	58.525	62.1256	46.0882	122.33	118.587	128.137	55.5796	123.018	-1.14451	1.27721e-06	1.36867e-05	14	99737693	99942060	+	8935	protein_coding	echinoderm microtubule associated protein like 1 [Source:HGNC Symbol;Acc:HGNC:3330]	-	50	63	43	112	156	135	0.334447	0.354634	0.263034	0.704159	0.680206	0.735202
ENSG00000130475	FCHO1	72.5709	76.9175	86.8174	203.156	152.795	164.205	78.7686	173.385	-1.13245	4.28948e-08	6.08034e-07	19	17747718	17788568	+	5694	protein_coding	FCH domain only 1 [Source:HGNC Symbol;Acc:HGNC:29002]	-	62	78	81	186	201	173	0.650768	0.688988	0.777509	1.83503	1.37527	1.47841
ENSG00000076826	CAMSAP3	53.843	60.1534	55.7346	133.253	113.266	125.289	56.577	123.936	-1.12618	1.26395e-06	1.35717e-05	19	7595902	7618304	+	4845	protein_coding	calmodulin regulated spectrin associated protein family member 3 [Source:HGNC Symbol;Acc:HGNC:29307]	-	46	61	52	122	149	132	0.567435	0.633244	0.586607	1.41453	1.19813	1.32571
ENSG00000113721	PDGFRB	194.303	180.46	177.922	387.744	412.774	397.699	184.228	399.406	-1.11887	1.0373e-17	4.96088e-16	5	150113837	150155872	-	7137	protein_coding	platelet derived growth factor receptor beta [Source:HGNC Symbol;Acc:HGNC:8804]	-	166	183	166	355	543	419	1.39009	1.28965	1.27125	2.79422	2.96411	2.85671
ENSG00000151632	AKR1C2	21.069	13.8057	25.7237	27.3059	63.8545	37.9665	20.1994	43.0423	-1.10944	0.011331	0.042569	10	4987400	5018031	-	6461	protein_coding	aldo-keto reductase family 1 member C2 [Source:HGNC Symbol;Acc:HGNC:385]	-	18	14	24	25	84	40	0.166504	0.108984	0.203025	0.217364	0.506512	0.30125
ENSG00000022556	NLRP2	104.174	112.418	126.475	240.292	239.455	256.274	114.356	245.34	-1.09976	4.25872e-11	9.53303e-10	19	54953130	55001142	+	6313	protein_coding	NLR family pyrin domain containing 2 [Source:HGNC Symbol;Acc:HGNC:22948]	-	89	114	118	220	315	270	0.84257	0.908247	1.02161	1.95765	1.94395	2.08111
ENSG00000179862	CITED4	26.9215	39.4449	31.0828	89.5634	55.4926	65.4921	32.483	70.1827	-1.09728	0.000772883	0.00430874	1	40861051	40862366	-	1316	protein_coding	Cbp/p300 interacting transactivator with Glu/Asp rich carboxy-terminal domain 4 [Source:HGNC Symbol;Acc:HGNC:18696]	-	23	40	29	82	73	69	1.04454	1.52876	1.20443	3.5003	2.16111	2.55129
ENSG00000188483	IER5L	85.4464	62.1256	81.4583	135.437	166.478	184.137	76.3434	162.018	-1.09299	4.68578e-07	5.47252e-06	9	129175552	129178262	-	2711	protein_coding	immediate early response 5 like [Source:HGNC Symbol;Acc:HGNC:23679]	-	73	63	76	124	219	194	1.60933	1.16882	1.53222	2.56945	3.1472	3.48209
ENSG00000180815	MAP3K15	25.751	55.2228	13.9336	53.5196	82.8589	66.4413	31.6358	67.6066	-1.09042	0.00599752	0.025018	X	19360056	19515261	-	5573	protein_coding	mitogen-activated protein kinase kinase kinase 15 [Source:HGNC Symbol;Acc:HGNC:31689]	-	22	56	13	49	109	70	0.235931	0.505398	0.127495	0.493918	0.761987	0.61119
ENSG00000175175	PPM1E	40.9675	42.4032	39.6573	85.1944	104.904	70.2379	41.0093	86.7788	-1.08556	0.000137452	0.000953645	17	58755869	58985176	+	6542	protein_coding	protein phosphatase, Mg2+/Mn2+ dependent 1E [Source:HGNC Symbol;Acc:HGNC:19322]	-	35	43	37	78	138	74	0.319749	0.330592	0.309121	0.669779	0.821824	0.550413
ENSG00000091262	ABCC6	21.069	15.7779	27.8673	33.8593	54.7325	47.4581	21.5714	45.35	-1.08368	0.00649466	0.0267915	16	16148928	16223522	-	7569	protein_coding	ATP binding cassette subfamily C member 6 [Source:HGNC Symbol;Acc:HGNC:57]	-	18	16	26	31	72	50	0.14213	0.10632	0.187747	0.230076	0.370599	0.321439
ENSG00000164692	COL1A2	190.791	167.641	183.281	333.132	465.226	342.647	180.571	380.335	-1.08118	3.8724e-12	9.95397e-11	7	94394561	94431232	+	11156	protein_coding	collagen type I alpha 2 chain [Source:HGNC Symbol;Acc:HGNC:2198]	-	163	170	171	305	612	361	0.873235	0.766435	0.837771	1.53581	2.13724	1.57458
ENSG00000140451	PIF1	545.453	585.756	634.517	1205.83	1347.79	1179.81	588.575	1244.47	-1.08096	3.03795e-36	5.6279e-34	15	64815632	64825668	-	4656	protein_coding	PIF1 5'-to-3' DNA helicase [Source:HGNC Symbol;Acc:HGNC:26220]	-	466	594	592	1104	1773	1243	5.9817	6.41665	6.94939	13.32	14.8356	12.9905
ENSG00000149564	ESAM	270.385	313.587	273.314	644.419	521.479	647.328	285.762	604.409	-1.07573	7.59537e-19	4.01359e-17	11	124752583	124762290	-	2920	protein_coding	endothelial cell adhesion molecule [Source:HGNC Symbol;Acc:HGNC:17474]	-	231	318	255	590	686	682	4.72804	5.47746	4.77304	11.3505	9.15275	11.365
ENSG00000231584	FAHD2CP	22.2395	19.7224	16.0773	58.9808	32.6874	31.3223	19.3464	40.9968	-1.07518	0.0114852	0.043038	2	96010551	96023380	+	2140	transcribed_unprocessed_pseudogene	fumarylacetoacetate hydrolase domain containing 2C, pseudogene [Source:HGNC Symbol;Acc:HGNC:44135]	-	19	20	15	54	43	33	0.53063	0.470058	0.383103	1.41751	0.782825	0.750356
ENSG00000166343	MSS51	43.3085	31.5559	12.8618	66.6264	53.2121	63.5938	29.2421	61.1441	-1.06665	0.00465204	0.0200742	10	73423579	73433561	-	2423	protein_coding	MSS51 mitochondrial translational activator [Source:HGNC Symbol;Acc:HGNC:21000]	-	37	32	12	61	70	67	0.912641	0.66425	0.270686	1.41424	1.12552	1.34552
ENSG00000108852	MPP2	55.0135	44.3755	51.4473	103.762	102.623	107.255	50.2787	104.547	-1.05948	2.07016e-05	0.000174047	17	43875357	43909711	-	6114	protein_coding	membrane palmitoylated protein 2 [Source:HGNC Symbol;Acc:HGNC:7220]	-	47	45	48	95	135	113	0.459435	0.370188	0.429095	0.872862	0.860238	0.899333
ENSG00000168077	SCARA3	537.259	584.77	577.711	1134.83	1213.24	1184.55	566.58	1177.54	-1.05525	7.98249e-40	1.89197e-37	8	27633868	27676776	+	4031	protein_coding	scavenger receptor class A member 3 [Source:HGNC Symbol;Acc:HGNC:19000]	-	459	593	539	1039	1596	1248	6.80537	7.39906	7.30826	14.4794	15.4252	15.065
ENSG00000146555	SDK1	56.184	59.1673	49.3037	114.685	105.664	118.645	54.885	112.998	-1.03918	1.44308e-05	0.000125788	7	3301448	4269000	+	12062	protein_coding	sidekick cell adhesion molecule 1 [Source:HGNC Symbol;Acc:HGNC:19307]	-	48	60	46	105	139	125	0.237834	0.250188	0.208438	0.48901	0.448958	0.504264
ENSG00000166664	CHRFAM7A	22.2395	17.7502	23.58	40.4127	39.529	50.3055	21.1899	43.4158	-1.03744	0.00727453	0.0294582	15	30357766	30393849	-	6837	protein_coding	CHRNA7 (exons 5-10) and FAM7A (exons A-E) fusion [Source:HGNC Symbol;Acc:HGNC:15781]	-	19	18	22	37	52	53	0.166089	0.132416	0.175871	0.304007	0.296311	0.377205
ENSG00000180914	OXTR	141.63	96.6399	130.762	249.03	242.495	259.121	123.011	250.215	-1.02927	2.99877e-09	5.11982e-08	3	8750408	8769628	-	4514	protein_coding	oxytocin receptor [Source:HGNC Symbol;Acc:HGNC:8529]	-	121	98	122	228	319	273	1.60205	1.09194	1.47719	2.8374	2.75321	2.94285
ENSG00000058335	RASGRF1	203.667	222.863	192.927	436.895	415.055	411.936	206.486	421.295	-1.02641	6.74858e-16	2.69893e-14	15	78959947	79090773	-	9929	protein_coding	Ras protein specific guanine nucleotide releasing factor 1 [Source:HGNC Symbol;Acc:HGNC:9875]	-	174	226	180	400	546	434	1.04736	1.14482	0.990843	2.26309	2.14238	2.12692
ENSG00000184489	PTP4A3	64.3775	88.7509	73.9555	148.544	152.035	163.256	75.6946	154.612	-1.02541	1.03847e-06	1.13088e-05	8	141391993	141432454	+	2877	protein_coding	protein tyrosine phosphatase type IVA, member 3 [Source:HGNC Symbol;Acc:HGNC:9636]	-	55	90	69	136	200	172	1.14255	1.57339	1.31083	2.6555	2.70832	2.90908
ENSG00000176533	GNG7	47.9905	30.5698	67.5246	104.855	107.184	82.577	48.6949	98.2054	-1.01738	0.000491466	0.00290891	19	2511219	2702709	-	4561	protein_coding	G protein subunit gamma 7 [Source:HGNC Symbol;Acc:HGNC:4410]	-	41	31	63	96	141	87	0.537249	0.341851	0.75495	1.18238	1.2044	0.928168
ENSG00000101210	EEF1A2	574.715	551.242	554.13	1151.22	1089.33	1133.3	560.029	1124.61	-1.00551	9.52429e-37	1.78492e-34	20	63488012	63499322	-	4910	protein_coding	eukaryotic translation elongation factor 1 alpha 2 [Source:HGNC Symbol;Acc:HGNC:3192]	-	491	559	517	1054	1433	1194	5.97657	5.72618	5.75502	12.0589	11.3704	11.8329
ENSG00000126010	GRPR	32.774	21.6947	22.5082	39.3205	63.0944	50.3055	25.6589	50.9068	-1.00369	0.00666974	0.0274147	X	16123556	16153021	+	1929	protein_coding	gastrin releasing peptide receptor [Source:HGNC Symbol;Acc:HGNC:4609]	-	28	22	21	36	83	53	0.867516	0.573621	0.595011	1.04838	1.67632	1.33694
ENSG00000102385	DRP2	45.6495	29.5836	45.0164	85.1944	78.2978	75.9329	40.0832	79.8084	-0.998503	0.000591579	0.00340882	X	101219769	101264497	+	8187	protein_coding	dystrophin related protein 2 [Source:HGNC Symbol;Acc:HGNC:3032]	-	39	30	42	78	103	80	0.284703	0.184303	0.28039	0.535202	0.490143	0.47548
ENSG00000185885	IFITM1	42.138	51.2783	55.7346	108.131	102.623	87.3228	49.717	99.3592	-0.995179	0.000116357	0.00081928	11	313506	315272	+	1080	protein_coding	interferon induced transmembrane protein 1 [Source:HGNC Symbol;Acc:HGNC:5412]	-	36	52	52	99	135	92	1.99219	2.42167	2.63159	5.14943	4.8699	4.14507
ENSG00000157833	GAREM2	29.2625	24.653	36.4419	65.5342	71.4563	41.7631	30.1191	59.5845	-0.989056	0.00455634	0.0197299	2	26173091	26189663	+	5939	protein_coding	GRB2 associated regulator of MAPK1 subtype 2 [Source:HGNC Symbol;Acc:HGNC:27172]	-	25	25	34	60	94	44	0.251581	0.21172	0.312899	0.567526	0.61663	0.360501
ENSG00000088538	DOCK3	58.525	84.8064	62.1655	144.175	135.311	130.035	68.499	136.507	-0.987836	1.16977e-05	0.000103703	3	50675241	51384198	+	8755	protein_coding	dedicator of cytokinesis 3 [Source:HGNC Symbol;Acc:HGNC:2989]	-	50	86	58	132	178	137	0.341323	0.494057	0.362084	0.846965	0.792089	0.761433
ENSG00000049089	COL9A2	189.621	161.724	177.922	365.899	371.725	308.477	176.422	348.7	-0.985963	8.26371e-12	2.00884e-10	1	40300487	40317813	-	4217	protein_coding	collagen type IX alpha 2 chain [Source:HGNC Symbol;Acc:HGNC:2218]	-	162	164	166	335	489	325	2.29595	1.95603	2.15151	4.46261	4.51768	3.75014
ENSG00000196405	EVL	143.971	119.321	128.618	223.908	246.296	303.732	130.637	257.979	-0.985312	1.11762e-08	1.74203e-07	14	99971449	100144236	+	10621	protein_coding	Enah/Vasp-like [Source:HGNC Symbol;Acc:HGNC:20234]	-	123	121	120	205	324	320	0.692136	0.573	0.617524	1.08427	1.18847	1.46606
ENSG00000163362	INAVA	28.092	30.5698	49.3037	60.073	66.1351	86.3737	35.9885	70.8606	-0.977027	0.00248451	0.0117739	1	200891048	200915735	+	5413	protein_coding	innate immunity activator [Source:HGNC Symbol;Acc:HGNC:25599]	-	24	31	46	55	87	91	0.264987	0.288044	0.46447	0.570785	0.626169	0.818033
ENSG00000061337	LZTS1	79.5939	69.0285	75.0273	183.496	116.306	141.425	74.5499	147.076	-0.974955	2.00338e-05	0.000168784	8	20246165	20303963	-	5706	protein_coding	leucine zipper tumor suppressor 1 [Source:HGNC Symbol;Acc:HGNC:13861]	-	68	70	70	168	153	149	0.712244	0.617023	0.670508	1.65396	1.04465	1.27064
ENSG00000153292	ADGRF1	1797.89	1890.39	1826.38	3687.39	3484.63	3656.17	1838.22	3609.4	-0.972091	1.27046e-81	2.27511e-78	6	46997703	47042363	-	12401	protein_coding	adhesion G protein-coupled receptor F1 [Source:HGNC Symbol;Acc:HGNC:18990]	-	1536	1917	1704	3376	4584	3852	7.40264	7.775	7.51019	15.293	14.4012	15.1146
ENSG00000273373	AL355488.1	33.9445	36.4865	27.8673	63.3497	72.9766	56.0005	32.7661	64.1089	-0.970517	0.00224183	0.0108017	1	110370154	110373003	+	2850	antisense	novel transcript, antisense to SLC16A4	-	29	37	26	58	96	59	0.608142	0.652968	0.498616	1.14322	1.31231	1.00734
ENSG00000073670	ADAM11	18.728	36.4865	22.5082	65.5342	48.6511	38.9156	25.9076	51.0336	-0.963377	0.0117954	0.0439857	17	44759031	44781846	+	4770	protein_coding	ADAM metallopeptidase domain 11 [Source:HGNC Symbol;Acc:HGNC:189]	-	16	37	21	60	64	41	0.200472	0.390138	0.240624	0.706611	0.522723	0.418247
ENSG00000178096	BOLA1	42.138	26.6253	18.2209	52.4273	49.4113	66.4413	28.9947	56.0933	-0.958589	0.00852891	0.0336077	1	149887890	149900798	+	1461	protein_coding	bolA family member 1 [Source:HGNC Symbol;Acc:HGNC:24263]	-	36	27	17	48	65	70	1.47267	0.929498	0.63597	1.8456	1.7333	2.33139
ENSG00000100350	FOXRED2	1099.1	1102.48	939.985	2074.16	1987.09	2036.9	1047.19	2032.72	-0.956369	2.19207e-43	6.42355e-41	22	36487190	36507101	-	5577	protein_coding	FAD dependent oxidoreductase domain containing 2 [Source:HGNC Symbol;Acc:HGNC:26264]	-	939	1118	877	1899	2614	2146	10.0628	10.0827	8.59482	19.1281	18.2606	18.7239
ENSG00000099864	PALM	80.7644	72.973	52.5191	121.238	152.795	122.442	68.7522	132.158	-0.948886	5.20412e-05	0.000398645	19	708939	748329	+	4908	protein_coding	paralemmin [Source:HGNC Symbol;Acc:HGNC:8594]	-	69	74	49	111	201	129	0.840227	0.758337	0.545669	1.27047	1.59552	1.27895
ENSG00000159674	SPON2	63.207	70.0146	55.7346	136.53	135.311	89.2212	62.9854	120.354	-0.933293	0.000175913	0.0011774	4	1166932	1208962	-	6013	protein_coding	spondin 2 [Source:HGNC Symbol;Acc:HGNC:11253]	-	54	71	52	125	178	94	0.536728	0.593884	0.472661	1.16779	1.15329	0.760684
ENSG00000026036	RTEL1-TNFRSF6B	167.381	163.696	173.635	358.254	323.834	280.952	168.237	321.013	-0.930932	3.65072e-10	7.22834e-09	20	63659300	63698684	+	9093	protein_coding	RTEL1-TNFRSF6B readthrough (NMD candidate) [Source:HGNC Symbol;Acc:HGNC:44095]	-	143	166	162	328	426	296	0.939898	0.918197	0.973746	2.02635	1.82521	1.58399
ENSG00000122035	RASL11A	26.9215	32.542	20.3646	55.7041	44.8502	52.2039	26.6093	50.9194	-0.928739	0.00916721	0.0356621	13	27270327	27273690	+	1624	protein_coding	RAS like family 11 member A [Source:HGNC Symbol;Acc:HGNC:23802]	-	23	33	19	51	59	55	0.846435	1.02203	0.639448	1.76413	1.41539	1.64795
ENSG00000099194	SCD	1165.82	1101.5	1145.77	2034.84	2409.75	2041.65	1137.7	2162.08	-0.92872	3.70703e-37	7.28611e-35	10	100347124	100364834	+	5362	protein_coding	stearoyl-CoA desaturase [Source:HGNC Symbol;Acc:HGNC:10571]	-	996	1117	1069	1863	3170	2151	11.1016	10.4776	10.8965	19.5179	23.0326	19.5201
ENSG00000136160	EDNRB	56.184	41.4171	49.3037	122.33	62.3342	95.8653	48.9682	93.51	-0.927455	0.00172601	0.00865798	13	77895481	77975529	-	5607	protein_coding	endothelin receptor type B [Source:HGNC Symbol;Acc:HGNC:3180]	-	48	42	46	112	82	101	0.511638	0.37675	0.4484	1.12211	0.569762	0.876513
ENSG00000005249	PRKAR2B	33.9445	19.7224	37.5137	49.1506	63.0944	59.7972	30.3935	57.3474	-0.927187	0.00754721	0.030402	7	107044649	107161811	+	4318	protein_coding	protein kinase cAMP-dependent type II regulatory subunit beta [Source:HGNC Symbol;Acc:HGNC:9392]	-	29	20	35	45	83	63	0.401391	0.23296	0.44302	0.585433	0.748869	0.709946
ENSG00000187244	BCAM	273.897	228.78	289.391	496.968	491.072	512.547	264.023	500.195	-0.923981	1.72208e-14	5.95595e-13	19	44809059	44821421	+	5009	protein_coding	basal cell adhesion molecule (Lutheran blood group) [Source:HGNC Symbol;Acc:HGNC:6722]	-	234	232	270	455	646	540	2.79201	2.32955	2.94612	5.10279	5.02449	5.24578
ENSG00000173705	SUSD5	249.316	262.308	242.231	462.016	493.352	468.886	251.285	474.751	-0.918364	3.80434e-15	1.39035e-13	3	33150042	33219215	-	5008	protein_coding	sushi domain containing 5 [Source:HGNC Symbol;Acc:HGNC:29061]	-	213	266	226	423	649	494	2.54195	2.67148	2.46651	4.74486	5.04883	4.79988
ENSG00000126878	AIF1L	90.1284	120.307	103.966	233.739	178.641	180.341	104.801	197.573	-0.906268	2.92116e-06	2.93702e-05	9	131096476	131123152	+	5299	protein_coding	allograft inflammatory factor 1 like [Source:HGNC Symbol;Acc:HGNC:28904]	-	77	122	97	214	235	190	0.868458	1.15798	1.0005	2.26865	1.72776	1.74473
ENSG00000214026	MRPL23	222.395	246.53	226.154	388.836	362.603	550.514	231.693	433.984	-0.903154	4.81875e-09	7.92487e-08	11	1947278	1984522	+	2975	protein_coding	mitochondrial ribosomal protein L23 [Source:HGNC Symbol;Acc:HGNC:10322]	-	190	250	211	356	477	580	3.81697	4.22657	3.87644	6.72219	6.24657	9.48655
ENSG00000181085	MAPK15	30.433	31.5559	30.0109	76.4565	56.2528	39.8648	30.6666	57.5247	-0.90168	0.00985517	0.0378271	8	143716259	143722458	+	3056	protein_coding	mitogen-activated protein kinase 15 [Source:HGNC Symbol;Acc:HGNC:24667]	-	26	32	28	70	74	42	0.508478	0.526661	0.500775	1.28674	0.943384	0.668749
ENSG00000150722	PPP1R1C	42.138	85.7926	33.2264	91.7479	112.506	97.7636	53.719	100.672	-0.899985	0.00339966	0.0153652	2	181954241	182131398	+	4887	protein_coding	protein phosphatase 1 regulatory inhibitor subunit 1C [Source:HGNC Symbol;Acc:HGNC:14940]	-	36	87	31	84	148	103	0.440263	0.895389	0.346703	0.965572	1.17986	1.02556
ENSG00000224189	HAGLR	85.4464	71.0007	64.3091	154.005	127.709	126.238	73.5854	135.984	-0.88564	6.08686e-05	0.000458635	2	176164051	176188958	-	5110	antisense	HOXD antisense growth-associated long non-coding RNA [Source:HGNC Symbol;Acc:HGNC:43755]	-	73	72	60	141	168	133	0.853795	0.708674	0.641754	1.55005	1.28085	1.26648
ENSG00000182054	IDH2	407.334	425.018	434.087	745.997	816.426	769.77	422.146	777.398	-0.881952	3.93951e-21	2.59155e-19	15	90083045	90102504	-	2814	protein_coding	isocitrate dehydrogenase (NADP(+)) 2, mitochondrial [Source:HGNC Symbol;Acc:HGNC:5383]	-	348	431	405	683	1074	811	7.39107	7.7035	7.86627	13.6347	14.8693	14.0237
ENSG00000126759	CFP	99.4924	89.737	96.4637	172.573	181.681	170.849	95.2311	175.035	-0.880983	2.42243e-06	2.47888e-05	X	47623172	47630305	-	5617	protein_coding	complement factor properdin [Source:HGNC Symbol;Acc:HGNC:8864]	-	85	91	90	158	239	180	0.904412	0.814839	0.875742	1.58016	1.65769	1.55932
ENSG00000232040	ZBED9	36.2855	26.6253	31.0828	53.5196	69.1758	48.4072	31.3312	57.0342	-0.874893	0.00921352	0.0357977	6	28570535	28616212	-	8198	protein_coding	zinc finger BED-type containing 9 [Source:HGNC Symbol;Acc:HGNC:13851]	-	31	27	29	49	91	51	0.225999	0.16565	0.193343	0.335765	0.432458	0.302712
ENSG00000101265	RASSF2	44.479	39.4449	47.16	67.7187	81.3385	90.1703	43.6946	79.7425	-0.872623	0.00189142	0.00938257	20	4780023	4823645	-	5759	protein_coding	Ras association domain family member 2 [Source:HGNC Symbol;Acc:HGNC:9883]	-	38	40	44	62	107	95	0.394356	0.34934	0.417584	0.604773	0.723847	0.802683
ENSG00000128965	CHAC1	49.161	72.973	64.3091	116.869	116.306	109.154	62.1477	114.11	-0.870734	0.000263704	0.0016879	15	40952962	40956519	+	2058	protein_coding	ChaC glutathione specific gamma-glutamylcyclotransferase 1 [Source:HGNC Symbol;Acc:HGNC:28680]	-	42	74	60	107	153	115	1.21971	1.80851	1.59347	2.92069	2.89638	2.71907
ENSG00000166823	MESP1	128.755	117.348	138.265	217.355	233.373	249.629	128.123	233.453	-0.868053	1.6251e-07	2.08699e-06	15	89748661	89751310	-	2369	protein_coding	mesoderm posterior bHLH transcription factor 1 [Source:HGNC Symbol;Acc:HGNC:29658]	bHLH	110	119	129	199	307	263	2.77511	2.52649	2.9762	4.71884	5.04874	5.40204
ENSG00000105711	SCN1B	47.9905	56.2089	41.8009	83.01	89.7004	93.967	48.6668	88.8925	-0.867797	0.00104487	0.00557808	19	35030466	35040449	+	7993	protein_coding	sodium voltage-gated channel beta subunit 1 [Source:HGNC Symbol;Acc:HGNC:10586]	-	41	57	39	76	118	99	0.306567	0.358674	0.266681	0.534135	0.575152	0.602688
ENSG00000284753	EEF1AKMT4	106.515	89.737	66.4528	148.544	147.474	181.29	87.5684	159.103	-0.863746	6.22121e-05	0.000467883	3	184249650	184259585	+	1823	protein_coding	EEF1A lysine methyltransferase 4 [Source:HGNC Symbol;Acc:HGNC:53611]	-	91	91	62	136	194	191	2.98337	2.51067	1.85884	4.19083	4.14596	5.09817
ENSG00000022267	FHL1	475.223	473.338	475.888	776.58	936.533	871.33	474.816	861.481	-0.862374	1.2078e-19	6.87849e-18	X	136146702	136211359	+	5997	protein_coding	four and a half LIM domains 1 [Source:HGNC Symbol;Acc:HGNC:3702]	-	406	480	444	711	1232	918	4.04617	4.02571	4.04657	6.66014	8.00363	7.44862
ENSG00000113448	PDE4D	245.805	205.113	248.662	408.496	473.588	384.41	233.193	422.165	-0.861267	1.6106e-10	3.30677e-09	5	58969038	60522120	-	16308	protein_coding	phosphodiesterase 4D [Source:HGNC Symbol;Acc:HGNC:8783]	-	210	208	232	374	623	405	0.76961	0.641501	0.777544	1.2883	1.48832	1.20843
ENSG00000163689	C3orf67	43.3085	42.4032	52.5191	76.4565	80.5784	93.0178	46.0769	83.3509	-0.855965	0.00170151	0.00854838	3	58717365	59050084	-	9455	protein_coding	chromosome 3 open reading frame 67 [Source:HGNC Symbol;Acc:HGNC:24763]	-	37	43	49	70	106	98	0.233879	0.22874	0.283252	0.415895	0.436772	0.50435
ENSG00000240184	PCDHGC3	73.7414	63.1118	77.171	114.685	120.107	151.866	71.3414	128.886	-0.855691	0.000163396	0.00110742	5	141475947	141512979	+	5432	protein_coding	protocadherin gamma subfamily C, 3 [Source:HGNC Symbol;Acc:HGNC:8716]	-	63	64	72	105	158	160	0.693159	0.592591	0.724454	1.08587	1.1332	1.43327
ENSG00000135919	SERPINE2	106.515	129.182	105.038	181.311	226.532	205.968	113.579	204.604	-0.850242	2.97522e-06	2.98393e-05	2	223975112	224039319	-	8891	protein_coding	serpin family E member 2 [Source:HGNC Symbol;Acc:HGNC:8951]	-	91	131	98	166	298	217	0.611706	0.741064	0.602439	1.04883	1.3058	1.18762
ENSG00000056998	GYG2	155.676	133.126	138.265	256.676	269.861	240.138	142.356	255.558	-0.847868	7.77163e-08	1.04554e-06	X	2828788	2882820	+	3655	protein_coding	glycogenin 2 [Source:HGNC Symbol;Acc:HGNC:4700]	-	133	135	129	235	355	253	2.17478	1.85772	1.92904	3.61184	3.784	3.36822
ENSG00000157927	RADIL	51.502	46.3477	50.3755	93.9323	90.4606	80.6787	49.4084	88.3572	-0.839799	0.00128345	0.0066835	7	4797055	4883719	-	6516	protein_coding	Rap associating with DIL domain [Source:HGNC Symbol;Acc:HGNC:22226]	-	44	47	47	86	119	85	0.403574	0.362787	0.394235	0.741421	0.711502	0.634754
ENSG00000115194	SLC30A3	25.751	49.3061	31.0828	61.1652	65.3749	64.543	35.3799	63.6944	-0.839705	0.0100353	0.0383997	2	27253684	27275817	-	5978	protein_coding	solute carrier family 30 member 3 [Source:HGNC Symbol;Acc:HGNC:11014]	-	22	50	29	56	86	68	0.219947	0.420677	0.265143	0.526235	0.56047	0.553503
ENSG00000132182	NUP210	1301.6	1210.96	1245.45	2151.71	2252.39	2313.11	1252.67	2239.07	-0.839382	5.73216e-44	1.8477e-41	3	13316235	13420309	-	8182	protein_coding	nucleoporin 210 [Source:HGNC Symbol;Acc:HGNC:30052]	-	1112	1228	1162	1970	2963	2437	8.12264	7.54873	7.7622	13.5255	14.1085	14.4932
ENSG00000078081	LAMP3	37.456	60.1534	54.6628	75.3643	94.2615	101.56	50.7574	90.3953	-0.82949	0.00254603	0.0120244	3	183122213	183163839	-	3816	protein_coding	lysosomal associated membrane protein 3 [Source:HGNC Symbol;Acc:HGNC:14582]	-	32	61	51	69	124	107	0.50118	0.804	0.730466	1.01575	1.26597	1.3644
ENSG00000197696	NMB	106.515	90.7232	131.834	190.049	196.125	197.426	109.691	194.533	-0.829078	9.15013e-06	8.34122e-05	15	84655129	84658563	-	1022	protein_coding	neuromedin B [Source:HGNC Symbol;Acc:HGNC:7842]	-	91	92	123	174	258	208	5.3216	4.52764	6.57797	9.56414	9.8351	9.9033
ENSG00000179242	CDH4	770.188	809.606	775.997	1306.31	1404.04	1462.66	785.264	1391	-0.825209	6.58759e-29	7.7498e-27	20	61252426	61940617	+	7351	protein_coding	cadherin 4 [Source:HGNC Symbol;Acc:HGNC:1763]	-	658	821	724	1196	1847	1541	5.34972	5.61735	5.38307	9.13971	9.78883	10.2005
ENSG00000112319	EYA4	143.971	191.308	178.994	276.336	326.114	309.427	171.424	303.959	-0.8252	7.36173e-08	9.92879e-07	6	133240598	133532120	+	8968	protein_coding	EYA transcriptional coactivator and phosphatase 4 [Source:HGNC Symbol;Acc:HGNC:3522]	-	123	194	167	253	429	326	0.819712	1.08803	1.01779	1.58479	1.86368	1.76884
ENSG00000120327	PCDHB14	52.6725	79.8758	62.1655	125.607	120.107	99.6619	64.9046	115.125	-0.820312	0.000725636	0.00407494	5	141222932	141227759	+	4828	protein_coding	protocadherin beta 14 [Source:HGNC Symbol;Acc:HGNC:8685]	-	45	81	58	115	158	105	0.557054	0.843825	0.656597	1.33807	1.27497	1.05825
ENSG00000168209	DDIT4	500.974	501.936	476.96	881.435	899.285	831.465	493.29	870.728	-0.820303	7.87735e-21	4.89732e-19	10	72273920	72276036	+	2058	protein_coding	DNA damage inducible transcript 4 [Source:HGNC Symbol;Acc:HGNC:24944]	-	428	509	445	807	1183	876	12.4294	12.4396	11.8182	22.028	22.3949	20.7122
ENSG00000161682	FAM171A2	118.22	148.904	151.126	231.554	236.414	270.511	139.417	246.16	-0.816989	8.52841e-07	9.49913e-06	17	44353215	44363875	-	3592	protein_coding	family with sequence similarity 171 member A2 [Source:HGNC Symbol;Acc:HGNC:30480]	-	101	151	141	212	311	285	1.68049	2.11434	2.14546	3.31548	3.37314	3.86079
ENSG00000167680	SEMA6B	550.135	566.034	461.954	894.542	979.863	903.602	526.041	926.002	-0.81695	4.63797e-18	2.27026e-16	19	4542593	4559808	-	4412	protein_coding	semaphorin 6B [Source:HGNC Symbol;Acc:HGNC:10739]	-	470	574	431	819	1289	952	6.3667	6.54352	5.33924	10.4279	11.3822	10.4995
ENSG00000091129	NRCAM	81.9349	61.1395	75.0273	103.762	143.673	133.832	72.7006	127.089	-0.815395	0.000425028	0.00256081	7	108147623	108456717	-	8193	protein_coding	neuronal cell adhesion molecule [Source:HGNC Symbol;Acc:HGNC:7994]	-	70	62	70	95	189	141	0.510631	0.380613	0.466974	0.651371	0.898729	0.83742
ENSG00000122862	SRGN	1042.91	1118.26	1072.89	1921.24	1864.7	1908.76	1078.02	1898.24	-0.81482	3.10098e-39	7.03923e-37	10	69088106	69104811	+	1220	protein_coding	serglycin [Source:HGNC Symbol;Acc:HGNC:9361]	-	891	1134	1001	1759	2453	2011	43.6485	46.7507	44.8448	80.9941	78.3336	80.2084
ENSG00000215712	TMEM242	142.801	136.085	151.126	237.015	292.667	224.002	143.337	251.228	-0.814429	1.01005e-06	1.10292e-05	6	157289386	157323601	-	4644	protein_coding	transmembrane protein 242 [Source:HGNC Symbol;Acc:HGNC:17206]	-	122	138	141	217	385	236	1.57007	1.49459	1.65945	2.62491	3.22982	2.47279
ENSG00000134222	PSRC1	831.054	812.564	726.693	1388.23	1424.56	1345.91	790.104	1386.24	-0.811889	2.10497e-27	2.18876e-25	1	109279556	109283186	-	2855	protein_coding	proline and serine rich coiled-coil 1 [Source:HGNC Symbol;Acc:HGNC:24472]	-	710	824	678	1271	1874	1418	14.8629	14.5163	12.9796	25.0085	25.5725	24.1678
ENSG00000182272	B4GALNT4	190.791	166.655	172.563	333.132	278.223	318.918	176.67	310.091	-0.81028	3.19054e-08	4.61597e-07	11	369796	382116	+	3761	protein_coding	beta-1,4-N-acetyl-galactosaminyltransferase 4 [Source:HGNC Symbol;Acc:HGNC:26315]	-	163	169	161	305	366	336	2.59022	2.26005	2.3397	4.55558	3.7913	4.34714
ENSG00000118523	CTGF	2613.72	2752.26	2803.88	5053.78	4168.03	5104.59	2723.29	4775.47	-0.808928	5.4436e-35	8.9525e-33	6	131948176	131951373	-	2339	protein_coding	connective tissue growth factor [Source:HGNC Symbol;Acc:HGNC:2500]	-	2233	2791	2616	4627	5483	5378	57.0572	60.0156	61.1287	111.126	91.3268	111.881
ENSG00000066248	NGEF	170.893	129.182	159.701	241.384	286.585	272.409	153.259	266.793	-0.806469	6.02502e-07	6.9134e-06	2	232878686	233013272	-	4678	protein_coding	neuronal guanine nucleotide exchange factor [Source:HGNC Symbol;Acc:HGNC:7807]	-	146	131	149	221	377	287	1.86528	1.40846	1.74086	2.65387	3.13972	2.98531
ENSG00000213186	TRIM59	191.962	186.377	204.717	344.054	364.123	305.63	194.352	337.936	-0.799906	9.15485e-09	1.44091e-07	3	160432445	160485773	-	7865	protein_coding	tripartite motif containing 59 [Source:HGNC Symbol;Acc:HGNC:30834]	-	164	189	191	315	479	322	1.24623	1.20864	1.32731	2.24988	2.37272	1.99216
ENSG00000171388	APLN	72.5709	91.7093	107.182	136.53	176.36	158.51	90.4874	157.133	-0.797544	0.000156051	0.00106346	X	129645259	129654937	-	3205	protein_coding	apelin [Source:HGNC Symbol;Acc:HGNC:16665]	-	62	93	100	125	232	167	1.15615	1.45945	1.70534	2.19093	2.82014	2.53545
ENSG00000163629	PTPN13	80.7644	73.9591	85.7455	148.544	130.75	138.578	80.1564	139.29	-0.795898	0.000131321	0.000913466	4	86594315	86815171	+	9496	protein_coding	protein tyrosine phosphatase, non-receptor type 13 [Source:HGNC Symbol;Acc:HGNC:9646]	-	69	75	80	136	172	146	0.43427	0.397242	0.460455	0.804536	0.705664	0.748134
ENSG00000072310	SREBF1	1505.26	1379.58	1348.35	2322.09	2727.5	2279.89	1411.06	2443.16	-0.794275	9.07227e-28	9.6196e-26	17	17810399	17837002	-	8030	protein_coding	sterol regulatory element binding transcription factor 1 [Source:HGNC Symbol;Acc:HGNC:11289]	bHLH	1286	1399	1258	2126	3588	2402	9.57144	8.76268	8.56255	14.8729	17.4079	14.5554
ENSG00000080947	CROCCP3	36.2855	35.5004	38.5855	62.2575	53.9723	74.9837	36.7904	63.7378	-0.789828	0.0107528	0.0407198	1	16467436	16499257	-	6813	transcribed_unprocessed_pseudogene	ciliary rootlet coiled-coil, rootletin pseudogene 3 [Source:HGNC Symbol;Acc:HGNC:29405]	-	31	36	36	57	71	79	0.271941	0.265766	0.288803	0.469985	0.406004	0.56423
ENSG00000135069	PSAT1	1397.58	1429.88	1321.55	2263.11	2464.48	2416.56	1383	2381.39	-0.784895	7.84521e-39	1.75613e-36	9	78297143	78330093	+	2188	protein_coding	phosphoserine aminotransferase 1 [Source:HGNC Symbol;Acc:HGNC:19129]	-	1194	1450	1233	2072	3242	2546	32.6144	33.3316	30.8002	53.1973	57.7266	56.6211
ENSG00000158856	DMTN	372.219	369.796	296.894	579.978	621.822	585.632	346.303	595.811	-0.784182	2.42036e-12	6.49068e-11	8	22048995	22082527	+	4473	protein_coding	dematin actin binding protein [Source:HGNC Symbol;Acc:HGNC:3382]	-	318	375	277	531	818	617	4.24894	4.21665	3.38469	6.66873	7.12467	6.71203
ENSG00000168874	ATOH8	56.184	51.2783	57.8782	84.1022	99.5827	99.6619	55.1135	94.4489	-0.78172	0.00186648	0.00926743	2	85751344	85788066	+	6076	protein_coding	atonal bHLH transcription factor 8 [Source:HGNC Symbol;Acc:HGNC:24126]	bHLH	48	52	54	77	131	105	0.472145	0.430448	0.485751	0.711902	0.83997	0.840889
ENSG00000141753	IGFBP4	20412.3	20205.6	20928.3	36281.9	34339.3	35123.7	20515.4	35248.3	-0.780697	6.58622e-133	2.123e-129	17	40443461	40457731	+	2200	protein_coding	insulin like growth factor binding protein 4 [Source:HGNC Symbol;Acc:HGNC:5473]	-	17439	20490	19526	33218	45173	37005	473.752	468.44	485.097	848.2	799.956	818.474
ENSG00000140835	CHST4	52.6725	44.3755	57.8782	88.4711	87.4199	88.272	51.6421	88.0544	-0.772083	0.00295983	0.0136257	16	71525233	71538746	+	2669	protein_coding	carbohydrate sulfotransferase 4 [Source:HGNC Symbol;Acc:HGNC:1972]	-	45	45	54	81	115	93	1.00766	0.848006	1.10582	1.70484	1.67865	1.69552
ENSG00000184557	SOCS3	312.523	310.628	325.833	596.361	511.597	515.395	316.328	541.117	-0.771915	6.06853e-12	1.50471e-10	17	78356778	78360077	-	2734	protein_coding	suppressor of cytokine signaling 3 [Source:HGNC Symbol;Acc:HGNC:19391]	-	267	315	304	546	673	543	5.83666	5.79491	6.07733	11.2187	9.59018	9.66426
ENSG00000203896	LIME1	156.847	131.154	123.259	250.122	240.215	208.815	137.087	233.051	-0.767868	5.36953e-06	5.13291e-05	20	63736283	63739103	+	2550	protein_coding	Lck interacting transmembrane adaptor 1 [Source:HGNC Symbol;Acc:HGNC:26016]	-	134	133	115	229	316	220	3.14063	2.62329	2.46488	5.04479	4.82789	4.19807
ENSG00000012124	CD22	341.786	345.142	305.468	516.628	609.659	560.005	330.799	562.097	-0.767631	7.3804e-12	1.80501e-10	19	35319261	35347355	+	6159	protein_coding	CD22 molecule [Source:HGNC Symbol;Acc:HGNC:1643]	-	292	350	285	473	802	590	2.83351	2.8582	2.52914	4.31418	5.07311	4.66132
ENSG00000120738	EGR1	57.3545	49.3061	53.591	86.2867	82.0987	103.459	53.4172	90.6147	-0.763327	0.00313551	0.014324	5	138465490	138469315	+	3138	protein_coding	early growth response 1 [Source:HGNC Symbol;Acc:HGNC:3238]	zf-C2H2	49	50	50	79	108	109	0.933244	0.801405	0.870873	1.41424	1.34085	1.69021
ENSG00000149591	TAGLN	121.732	156.793	120.044	239.2	216.649	222.104	132.856	225.984	-0.760812	8.58698e-06	7.87686e-05	11	117199321	117204782	+	3917	protein_coding	transgelin [Source:HGNC Symbol;Acc:HGNC:11553]	-	104	159	112	219	285	234	1.58683	2.04164	1.5628	3.14078	2.83466	2.9069
ENSG00000059145	UNKL	547.794	570.964	543.412	966.629	896.244	952.009	554.057	938.294	-0.75798	1.84358e-19	1.04256e-17	16	1363205	1414751	-	7494	protein_coding	unkempt family like zinc finger [Source:HGNC Symbol;Acc:HGNC:14184]	-	468	579	507	885	1179	1003	3.73236	3.88597	3.6977	6.63402	6.12929	6.5126
ENSG00000105767	CADM4	83.1054	103.543	90.0328	134.345	158.876	174.646	92.227	155.956	-0.757228	0.000200098	0.00132388	19	43622368	43639839	-	2246	protein_coding	cell adhesion molecule 4 [Source:HGNC Symbol;Acc:HGNC:30825]	-	71	105	84	123	209	184	1.8893	2.35133	2.04413	3.0764	3.62532	3.98635
ENSG00000175445	LPL	122.902	99.5983	114.685	220.632	193.844	154.713	112.395	189.73	-0.756276	9.04862e-05	0.000654563	8	19901717	19967259	+	4383	protein_coding	lipoprotein lipase [Source:HGNC Symbol;Acc:HGNC:6677]	-	105	101	107	202	255	163	1.43176	1.159	1.33429	2.58897	2.26662	1.8096
ENSG00000139835	GRTP1	47.9905	42.4032	34.2982	73.1798	57.013	80.6787	41.564	70.2905	-0.755117	0.0119954	0.0446077	13	113324164	113364148	-	2916	protein_coding	growth hormone regulated TBC protein 1 [Source:HGNC Symbol;Acc:HGNC:20310]	-	41	43	32	67	75	85	0.840327	0.741679	0.599792	1.29073	1.00204	1.4184
ENSG00000169696	ASPSCR1	412.016	366.837	357.988	675.002	607.378	626.446	378.947	636.276	-0.747492	5.61506e-13	1.60742e-11	17	81976807	82017406	+	12097	protein_coding	ASPSCR1, UBX domain containing tether for SLC2A4 [Source:HGNC Symbol;Acc:HGNC:13825]	-	352	372	334	618	799	660	1.73907	1.54668	1.50906	2.86984	2.57323	2.65481
ENSG00000186642	PDE2A	64.3775	49.3061	57.8782	96.1168	100.343	90.1703	57.1873	95.5433	-0.745721	0.00282104	0.0131066	11	72576141	72674591	-	7182	protein_coding	phosphodiesterase 2A [Source:HGNC Symbol;Acc:HGNC:8777]	-	55	50	54	88	132	95	0.457688	0.350154	0.410947	0.688311	0.716042	0.643644
ENSG00000185883	ATP6V0C	72.5709	58.1812	46.0882	76.4565	92.7411	125.289	58.9468	98.1623	-0.740977	0.00676984	0.0277209	16	2513870	2520218	+	1498	protein_coding	ATPase H+ transporting V0 subunit c [Source:HGNC Symbol;Acc:HGNC:855]	-	62	59	43	70	122	132	2.47361	1.98096	1.5689	2.62503	3.17291	4.28775
ENSG00000261762	AC027228.2	60.866	37.4726	45.0164	79.7333	72.9766	85.4245	47.785	79.3781	-0.737546	0.00914158	0.0355709	15	78589123	78591276	-	2154	antisense	novel transcript, antisense to CHRNA5	-	52	38	42	73	96	90	1.44281	0.887305	1.06572	1.90381	1.73634	2.03313
ENSG00000211584	SLC48A1	125.243	118.335	121.116	185.68	208.287	210.714	121.565	201.56	-0.73254	1.95812e-05	0.000165577	12	47753916	47782753	+	4921	protein_coding	solute carrier family 48 member 1 [Source:HGNC Symbol;Acc:HGNC:26035]	-	107	120	113	170	274	222	1.29952	1.22649	1.25506	1.94063	2.16924	2.19516
ENSG00000163040	CCDC74A	66.7184	39.4449	60.0219	103.762	92.7411	77.8312	55.3951	91.4449	-0.728198	0.00762318	0.0306238	2	131527675	131533666	+	3077	protein_coding	coiled-coil domain containing 74A [Source:HGNC Symbol;Acc:HGNC:25197]	-	57	40	56	95	122	82	1.10713	0.653834	0.994715	1.73438	1.54469	1.29674
ENSG00000197417	SHPK	45.6495	38.4587	49.3037	61.1652	75.2571	83.5262	44.4706	73.3162	-0.727037	0.0116697	0.0435857	17	3608262	3636322	-	3838	protein_coding	sedoheptulokinase [Source:HGNC Symbol;Acc:HGNC:1492]	-	39	39	46	56	99	88	0.607312	0.511087	0.655075	0.819654	1.00494	1.11569
ENSG00000114646	CSPG5	91.2989	76.9175	69.6682	129.976	133.79	128.137	79.2949	130.634	-0.723778	0.000723654	0.00406525	3	47562239	47580792	-	4366	protein_coding	chondroitin sulfate proteoglycan 5 [Source:HGNC Symbol;Acc:HGNC:2467]	-	78	78	65	119	176	135	1.06773	0.898557	0.813706	1.53113	1.5705	1.50459
ENSG00000197943	PLCG2	148.653	147.918	139.336	242.476	265.3	210.714	145.303	239.497	-0.723276	9.28115e-06	8.45109e-05	16	81739097	81962693	+	13416	protein_coding	phospholipase C gamma 2 [Source:HGNC Symbol;Acc:HGNC:9066]	-	127	150	130	222	349	222	0.56576	0.562345	0.529613	0.92956	1.01347	0.805188
ENSG00000146477	SLC22A3	246.975	277.1	235.8	392.113	417.335	443.258	253.292	417.569	-0.720487	7.96718e-09	1.26509e-07	6	160348268	160452581	+	3348	protein_coding	solute carrier family 22 member 3 [Source:HGNC Symbol;Acc:HGNC:10967]	-	211	281	220	359	549	467	3.76659	4.22139	3.59149	6.02361	6.38847	6.78733
ENSG00000140044	JDP2	101.833	114.39	88.961	150.729	187.763	162.307	101.728	166.933	-0.717146	0.000252231	0.00162674	14	75427716	75474111	+	6235	protein_coding	Jun dimerization protein 2 [Source:HGNC Symbol;Acc:HGNC:17546]	TF_bZIP	87	116	83	138	247	171	0.83394	0.935743	0.727578	1.24334	1.54337	1.33453
ENSG00000166557	TMED3	1181.03	1256.32	1221.87	2192.12	1894.35	1931.54	1219.74	2006	-0.715344	2.0967e-25	1.84658e-23	15	79311062	79427432	+	19470	protein_coding	transmembrane p24 trafficking protein 3 [Source:HGNC Symbol;Acc:HGNC:28889]	-	1009	1274	1140	2007	2492	2035	3.09726	3.29108	3.2002	5.79067	4.98646	5.08588
ENSG00000171840	NINJ2	90.1284	72.973	36.4419	105.947	117.067	103.459	66.5144	108.824	-0.714946	0.0101921	0.0389163	12	564296	663779	-	2048	protein_coding	ninjurin 2 [Source:HGNC Symbol;Acc:HGNC:7825]	-	77	74	34	97	154	109	2.24705	1.81734	0.907375	2.66066	2.92955	2.58979
ENSG00000255346	NOX5	114.709	88.7509	90.0328	144.175	163.437	171.798	97.8309	159.804	-0.713935	0.000328478	0.00204326	15	68930525	69062743	+	12511	protein_coding	NADPH oxidase 5 [Source:HGNC Symbol;Acc:HGNC:14874]	-	98	90	84	132	215	181	0.468151	0.361814	0.366965	0.592692	0.669509	0.70397
ENSG00000171462	DLK2	191.962	182.432	167.204	320.025	255.418	314.172	180.533	296.539	-0.712624	2.47238e-06	2.52199e-05	6	43450352	43456632	-	2236	protein_coding	delta like non-canonical Notch ligand 2 [Source:HGNC Symbol;Acc:HGNC:21113]	-	164	185	156	293	336	331	4.38353	4.16135	3.81321	7.36111	5.85434	7.20317
ENSG00000114631	PODXL2	318.376	278.086	273.314	512.259	434.059	479.326	289.925	475.215	-0.71188	3.51448e-09	5.94989e-08	3	127629181	127672809	+	2186	protein_coding	podocalyxin like 2 [Source:HGNC Symbol;Acc:HGNC:17936]	-	272	282	255	469	571	505	7.43654	6.48834	6.3757	12.0523	10.1764	11.2411
ENSG00000205746	AC126755.1	104.174	120.307	118.972	257.768	120.868	186.985	114.484	188.54	-0.71002	0.00235467	0.0112645	16	18334400	18352476	-	6804	transcribed_unprocessed_pseudogene	polycystic kidney disease 1 (autosomal dominant) (PKD1) pseudogene	-	89	122	111	236	159	197	0.781767	0.901842	0.891655	1.94848	0.910422	1.40886
ENSG00000163359	COL6A3	654.309	617.312	615.224	1028.89	938.814	1119.06	628.948	1028.92	-0.70927	5.15773e-16	2.08339e-14	2	237324003	237414375	-	19633	protein_coding	collagen type VI alpha 3 chain [Source:HGNC Symbol;Acc:HGNC:2213]	-	559	626	574	942	1235	1179	1.70168	1.6037	1.59795	2.69533	2.4507	2.9221
ENSG00000170955	CAVIN3	822.861	719.869	767.423	1263.72	1248.96	1255.74	770.051	1256.14	-0.707524	5.22361e-21	3.38108e-19	11	6318946	6320647	-	1672	protein_coding	caveolae associated protein 3 [Source:HGNC Symbol;Acc:HGNC:9400]	-	703	730	716	1157	1643	1323	25.1288	21.9594	23.4053	38.8727	38.2835	38.5027
ENSG00000258366	RTEL1	65.5479	90.7232	69.6682	129.976	135.311	104.408	75.3131	123.232	-0.707051	0.00216474	0.010511	20	63657810	63696253	+	6440	protein_coding	regulator of telomere elongation helicase 1 [Source:HGNC Symbol;Acc:HGNC:15888]	-	56	92	65	119	178	110	0.519702	0.718517	0.551652	1.03803	1.07682	0.83114
ENSG00000154040	CABYR	55.0135	42.4032	49.3037	90.6556	66.8952	81.6279	48.9068	79.7262	-0.702797	0.0112222	0.042249	18	24138956	24161603	+	3518	protein_coding	calcium binding tyrosine phosphorylation regulated [Source:HGNC Symbol;Acc:HGNC:15569]	-	47	43	46	83	88	86	0.798461	0.614763	0.714661	1.32535	0.974534	1.18952
ENSG00000118096	IFT46	243.464	210.044	229.369	407.404	358.042	345.495	227.626	370.313	-0.701881	1.29379e-07	1.68026e-06	11	118544528	118572970	-	3814	protein_coding	intraflagellar transport 46 [Source:HGNC Symbol;Acc:HGNC:26146]	-	208	213	214	373	471	364	3.25938	2.80888	3.0667	5.49384	4.81117	4.64396
ENSG00000128604	IRF5	52.6725	50.2922	65.381	103.762	85.8996	84.4754	56.1152	91.3791	-0.700322	0.0065583	0.0270057	7	128937612	128950035	+	4375	protein_coding	interferon regulatory factor 5 [Source:HGNC Symbol;Acc:HGNC:6120]	IRF	45	51	61	95	113	89	0.614733	0.58631	0.762061	1.21981	1.00626	0.989873
ENSG00000129195	PIMREG	675.378	728.744	745.986	1274.64	1110.61	1102.93	716.703	1162.73	-0.695233	8.28218e-17	3.6083e-15	17	6444415	6451469	+	2823	protein_coding	PICALM interacting mitotic regulator [Source:HGNC Symbol;Acc:HGNC:25483]	-	577	739	696	1167	1461	1162	12.2157	13.1664	13.4752	23.2224	20.1627	20.0292
ENSG00000100031	GGT1	352.32	306.684	299.038	552.672	491.832	504.954	319.347	516.486	-0.693535	1.24796e-09	2.28042e-08	22	24583750	24629005	+	4434	protein_coding	gamma-glutamyltransferase 1 [Source:HGNC Symbol;Acc:HGNC:4250]	-	301	311	279	506	647	532	4.05717	3.52776	3.43911	6.41065	5.68485	5.83826
ENSG00000173432	SAA1	7892.68	10460.8	10614.2	16661	15049.9	15125.8	9655.89	15612.2	-0.693072	7.84926e-07	8.77383e-06	11	18266174	18269977	+	796	protein_coding	serum amyloid A1 [Source:HGNC Symbol;Acc:HGNC:10513]	-	6743	10608	9903	15254	19798	15936	506.281	670.278	679.973	1076.51	968.988	974.167
ENSG00000135929	CYP27A1	124.073	106.501	125.403	174.758	208.287	189.832	118.659	190.959	-0.692122	0.000110768	0.000786107	2	218781749	218815293	+	2983	protein_coding	cytochrome P450 family 27 subfamily A member 1 [Source:HGNC Symbol;Acc:HGNC:2605]	-	106	108	117	160	274	200	2.12376	1.82098	2.14373	3.0131	3.57855	3.26245
ENSG00000162458	FBLIM1	249.316	277.1	236.872	408.496	420.376	402.444	254.429	410.439	-0.688979	1.97945e-08	2.97324e-07	1	15756607	15786594	+	4716	protein_coding	filamin binding LIM protein 1 [Source:HGNC Symbol;Acc:HGNC:24686]	-	213	281	221	374	553	424	2.69934	2.99687	2.56128	4.45498	4.56837	4.37481
ENSG00000144485	HES6	81.9349	147.918	105.038	158.374	209.048	172.747	111.63	180.056	-0.687311	0.00145293	0.00745521	2	238238267	238240662	-	2037	protein_coding	hes family bHLH transcription factor 6 [Source:HGNC Symbol;Acc:HGNC:18254]	bHLH	70	150	98	145	275	182	2.0538	3.70369	2.6295	3.99875	5.25959	4.34758
ENSG00000175567	UCP2	1538.04	1355.92	1427.66	2325.37	2220.47	2408.97	1440.54	2318.27	-0.687069	5.48945e-28	5.93782e-26	11	73974667	73983307	-	3237	protein_coding	uncoupling protein 2 [Source:HGNC Symbol;Acc:HGNC:12518]	-	1314	1375	1332	2129	2921	2538	24.2608	21.3646	22.4905	36.9471	35.156	38.1519
ENSG00000131016	AKAP12	969.173	1106.43	994.648	1796.73	1467.13	1690.46	1023.42	1651.44	-0.687015	3.34426e-17	1.51829e-15	6	151239999	151358557	+	8741	protein_coding	A-kinase anchoring protein 12 [Source:HGNC Symbol;Acc:HGNC:370]	-	828	1122	928	1645	1930	1781	5.66136	6.45605	5.80263	10.5719	8.60214	9.91449
ENSG00000134285	FKBP11	249.316	182.432	211.148	350.608	361.842	318.918	214.299	343.789	-0.68671	1.76136e-06	1.84697e-05	12	48921518	48926474	-	4957	protein_coding	FK506 binding protein 11 [Source:HGNC Symbol;Acc:HGNC:18624]	-	213	185	197	321	476	336	2.5681	1.8771	2.17213	3.63776	3.74109	3.29828
ENSG00000076356	PLXNA2	346.468	365.851	335.479	539.565	510.836	637.836	349.266	562.746	-0.686297	2.3371e-09	4.08094e-08	1	208022242	208244320	-	13781	protein_coding	plexin A2 [Source:HGNC Symbol;Acc:HGNC:9100]	-	296	371	313	494	672	672	1.2837	1.35403	1.24137	2.0137	1.89976	2.37277
ENSG00000101460	MAP1LC3A	99.4924	63.1118	69.6682	115.777	135.311	119.594	77.4241	123.561	-0.6838	0.00326224	0.0148314	20	34546854	34560345	+	1762	protein_coding	microtubule associated protein 1 light chain 3 alpha [Source:HGNC Symbol;Acc:HGNC:6838]	-	85	64	65	106	178	126	2.88313	1.82688	2.01625	3.37946	3.93572	3.47962
ENSG00000149403	GRIK4	354.661	255.405	264.739	407.404	489.552	501.157	291.602	466.038	-0.682227	7.76868e-07	8.70708e-06	11	120511700	120988904	+	7518	protein_coding	glutamate ionotropic receptor kainate type subunit 4 [Source:HGNC Symbol;Acc:HGNC:4582]	-	303	259	247	373	644	528	2.40875	1.73274	1.79569	2.78711	3.33729	3.41742
ENSG00000168781	PPIP5K1	181.427	146.932	159.701	280.705	248.577	253.426	162.687	260.902	-0.682195	1.0629e-05	9.51717e-05	15	43533462	43590253	-	8075	protein_coding	diphosphoinositol pentakisphosphate kinase 1 [Source:HGNC Symbol;Acc:HGNC:29023]	-	155	149	149	257	327	267	1.14721	0.928065	1.00851	1.78788	1.57767	1.60893
ENSG00000229809	ZNF688	63.207	68.0424	66.4528	101.578	122.388	92.0686	65.9007	105.345	-0.680107	0.00442374	0.0192228	16	30569346	30572734	-	3023	protein_coding	zinc finger protein 688 [Source:HGNC Symbol;Acc:HGNC:30489]	zf-C2H2	54	69	62	93	161	97	1.0676	1.14801	1.12096	1.72819	2.0749	1.56135
ENSG00000253683	AC027309.2	63.207	72.973	50.3755	115.777	96.542	87.3228	62.1851	99.8806	-0.678251	0.00725142	0.029372	5	172656522	172656713	-	192	processed_pseudogene	coiled-coil domain containing 72 (CCDC72) pseudogene	-	54	74	47	106	127	92	16.8091	19.385	13.3793	31.0136	25.7699	23.316
ENSG00000103942	HOMER2	222.395	216.947	202.574	344.054	336.757	345.495	213.972	342.102	-0.676943	2.23144e-07	2.78575e-06	15	82836946	82986153	-	14685	protein_coding	homer scaffold protein 2 [Source:HGNC Symbol;Acc:HGNC:17513]	-	190	220	189	315	443	364	0.773271	0.753501	0.703438	1.20499	1.17528	1.20613
ENSG00000145945	FAM50B	128.755	135.099	114.685	214.078	203.726	187.934	126.179	201.913	-0.676758	8.35988e-05	0.00060939	6	3849373	3851320	+	1948	protein_coding	family with sequence similarity 50 member B [Source:HGNC Symbol;Acc:HGNC:18789]	-	110	137	107	196	268	198	3.37486	3.53726	3.00215	5.65216	5.35989	4.94588
ENSG00000149679	CABLES2	758.483	809.606	841.378	1221.12	1285.45	1335.47	803.156	1280.68	-0.673044	3.14623e-19	1.73657e-17	20	62388632	62407285	-	3785	protein_coding	Cdk5 and Abl enzyme substrate 2 [Source:HGNC Symbol;Acc:HGNC:16143]	-	648	821	785	1118	1691	1407	10.232	10.9097	11.3355	16.5929	17.4056	18.0882
ENSG00000079435	LIPE	87.7874	66.0701	84.6737	125.607	125.429	128.137	79.5104	126.391	-0.672678	0.00194059	0.00958519	19	42401507	42427426	-	5206	protein_coding	lipase E, hormone sensitive type [Source:HGNC Symbol;Acc:HGNC:6621]	-	75	67	79	115	165	135	0.861012	0.6473	0.829394	1.24091	1.23478	1.26182
ENSG00000131171	SH3BGRL	530.236	600.548	553.059	950.246	903.086	834.313	561.281	895.881	-0.672338	7.33161e-14	2.37754e-12	X	81201943	81298547	+	2304	protein_coding	SH3 domain binding glutamate rich protein like [Source:HGNC Symbol;Acc:HGNC:10823]	-	453	609	516	870	1188	879	11.7508	13.2944	12.2407	21.2121	20.0883	18.5641
ENSG00000259623	AC125257.1	169.722	157.779	153.27	210.802	278.984	273.358	160.257	254.381	-0.672161	3.71662e-05	0.000295669	17	41848518	41851447	-	2930	sense_overlapping	novel transcript, sense overlapping to KLHL11	-	145	160	143	193	367	288	2.95769	2.74655	2.66751	3.7003	4.87987	4.78291
ENSG00000173898	SPTBN2	231.759	242.586	261.524	427.064	353.481	394.851	245.29	391.799	-0.671487	2.20842e-07	2.75916e-06	11	66685248	66729226	-	9642	protein_coding	spectrin beta, non-erythrocytic 2 [Source:HGNC Symbol;Acc:HGNC:11276]	-	198	246	244	391	465	416	1.2273	1.28322	1.38312	2.27802	1.87887	2.09939
ENSG00000108106	UBE2S	5049.53	5235.32	5308.72	8453.91	7895.92	8499.74	5197.86	8283.19	-0.67146	4.96675e-58	2.76031e-55	19	55399745	55407777	-	2788	protein_coding	ubiquitin conjugating enzyme E2 S [Source:HGNC Symbol;Acc:HGNC:17895]	-	4314	5309	4953	7740	10387	8955	92.4782	95.7756	97.0987	155.954	145.147	156.293
ENSG00000149582	TMEM25	258.68	217.933	217.579	368.084	390.729	341.698	231.397	366.837	-0.668618	5.05106e-07	5.84827e-06	11	118531041	118547280	+	5529	protein_coding	transmembrane protein 25 [Source:HGNC Symbol;Acc:HGNC:25890]	-	221	221	203	337	514	360	2.3889	2.01039	2.00672	3.42398	3.62182	3.16828
ENSG00000132688	NES	237.611	247.516	239.016	403.035	346.639	403.394	241.381	384.356	-0.667544	1.88095e-07	2.38328e-06	1	156668763	156677397	-	5558	protein_coding	nestin [Source:HGNC Symbol;Acc:HGNC:7756]	-	203	251	223	369	456	425	2.18288	2.27138	2.19293	3.72954	3.19637	3.72081
ENSG00000144199	FAHD2B	74.9119	84.8064	113.613	158.374	127.709	149.018	91.1104	145.034	-0.665239	0.00207492	0.010143	2	97083583	97094882	-	2662	protein_coding	fumarylacetoacetate hydrolase domain containing 2B [Source:HGNC Symbol;Acc:HGNC:25318]	-	64	86	106	145	168	157	1.43689	1.62489	2.17639	3.0599	2.45873	2.86985
ENSG00000132326	PER2	93.6399	88.7509	83.6019	156.19	123.908	142.374	88.6642	140.824	-0.66359	0.00129076	0.00671504	2	238244038	238290102	-	6877	protein_coding	period circadian regulator 2 [Source:HGNC Symbol;Acc:HGNC:8846]	-	80	90	78	143	163	150	0.695253	0.658231	0.619917	1.16811	0.923419	1.06135
ENSG00000104892	KLC3	128.755	102.557	136.121	220.632	176.36	185.086	122.478	194.026	-0.662556	0.000343776	0.00212167	19	45333434	45351520	+	3654	protein_coding	kinesin light chain 3 [Source:HGNC Symbol;Acc:HGNC:20717]	-	110	104	127	202	232	195	1.79919	1.43153	1.89965	3.10549	2.4736	2.59677
ENSG00000189120	SP6	85.4464	90.7232	62.1655	117.962	117.067	142.374	79.445	125.801	-0.661748	0.00351942	0.015831	17	47844908	47855874	-	4075	protein_coding	Sp6 transcription factor [Source:HGNC Symbol;Acc:HGNC:14530]	zf-C2H2	73	92	58	108	154	150	1.07065	1.13552	0.777926	1.48882	1.47232	1.79115
ENSG00000103257	SLC7A5	9740.89	10514	10228.4	16642.4	14181.8	17389.6	10161.1	16071.3	-0.66124	8.36677e-13	2.36574e-11	16	87830023	87869488	-	4745	protein_coding	solute carrier family 7 member 5 [Source:HGNC Symbol;Acc:HGNC:11063]	-	8322	10662	9543	15237	18656	18321	104.82	113.015	109.923	180.389	153.177	187.88
ENSG00000149596	JPH2	80.7644	79.8758	63.2373	105.947	126.949	119.594	74.6259	117.497	-0.658702	0.00352375	0.0158454	20	44111695	44187578	-	5943	protein_coding	junctophilin 2 [Source:HGNC Symbol;Acc:HGNC:14202]	-	69	81	59	97	167	126	0.693897	0.685511	0.542606	0.916882	1.09476	1.03165
ENSG00000185499	MUC1	133.437	146.932	135.049	202.064	262.26	188.883	138.473	217.736	-0.656905	0.00022859	0.00148976	1	155185824	155192916	-	4717	protein_coding	mucin 1, cell surface associated [Source:HGNC Symbol;Acc:HGNC:7508]	-	114	149	126	185	345	199	1.44441	1.58875	1.45997	2.2032	2.84947	2.05284
ENSG00000189227	C15orf61	113.538	135.099	108.254	183.496	180.161	199.324	118.964	187.66	-0.654406	0.000264045	0.00168941	15	67521068	67530143	+	4811	protein_coding	chromosome 15 open reading frame 61 [Source:HGNC Symbol;Acc:HGNC:34453]	-	97	137	101	168	237	210	1.205	1.43225	1.14742	1.96165	1.91921	2.12398
ENSG00000173267	SNCG	83.1054	63.1118	84.6737	99.3935	147.474	113.899	76.9636	120.255	-0.654383	0.00596762	0.02493	10	86958618	86963260	+	1247	protein_coding	synuclein gamma [Source:HGNC Symbol;Acc:HGNC:11141]	-	71	64	79	91	194	120	3.40286	2.58136	3.46257	4.09942	6.06102	4.68255
ENSG00000012171	SEMA3B	496.292	338.24	414.794	609.468	697.079	652.074	416.442	652.873	-0.653914	7.84679e-08	1.05477e-06	3	50267558	50277546	+	5768	protein_coding	semaphorin 3B [Source:HGNC Symbol;Acc:HGNC:10724]	-	424	343	387	558	917	687	4.39332	2.99091	3.66711	5.43446	6.19376	5.79561
ENSG00000119669	IRF2BPL	499.803	500.95	523.048	762.381	808.824	822.923	507.934	798.043	-0.652798	1.64174e-13	5.10811e-12	14	77024543	77028699	-	4157	protein_coding	interferon regulatory factor 2 binding protein like [Source:HGNC Symbol;Acc:HGNC:14282]	-	427	508	488	698	1064	867	6.13903	6.14637	6.4162	9.43242	9.97176	10.1486
ENSG00000100889	PCK2	488.098	493.061	452.308	772.211	707.721	775.465	477.822	751.799	-0.652069	2.64957e-12	7.04673e-11	14	24094053	24110598	+	4189	protein_coding	phosphoenolpyruvate carboxykinase 2, mitochondrial [Source:HGNC Symbol;Acc:HGNC:8725]	-	417	500	422	707	931	817	5.94946	6.00336	5.50605	9.48105	8.65864	9.49028
ENSG00000120149	MSX2	83.1054	61.1395	75.0273	141.991	85.8996	117.696	73.0908	115.195	-0.65183	0.00903194	0.0352209	5	174724533	174730893	+	2270	protein_coding	msh homeobox 2 [Source:HGNC Symbol;Acc:HGNC:7392]	Homeobox	71	62	70	130	113	124	1.86932	1.37373	1.68543	3.2171	1.93938	2.65805
ENSG00000004777	ARHGAP33	389.776	336.267	399.789	579.978	609.659	566.649	375.277	585.429	-0.644429	1.46343e-09	2.64122e-08	19	35774532	35788822	+	5260	protein_coding	Rho GTPase activating protein 33 [Source:HGNC Symbol;Acc:HGNC:23085]	-	333	341	373	531	802	597	3.78364	3.26064	3.8758	5.67096	5.94017	5.52276
ENSG00000179348	GATA2	272.726	319.503	320.474	479.492	436.339	513.496	304.235	476.442	-0.643253	8.0478e-08	1.0764e-06	3	128479427	128493185	-	4459	protein_coding	GATA binding protein 2 [Source:HGNC Symbol;Acc:HGNC:4171]	zf-GATA	233	324	299	439	574	541	3.12299	3.65462	3.66498	5.53063	5.01516	5.90374
ENSG00000168306	ACOX2	86.6169	85.7926	90.0328	121.238	161.917	123.391	87.4808	135.515	-0.637668	0.00288034	0.0133283	3	58505136	58537319	-	3859	protein_coding	acyl-CoA oxidase 2 [Source:HGNC Symbol;Acc:HGNC:120]	-	74	87	84	111	213	130	1.14606	1.13391	1.18971	1.61583	2.15038	1.63922
ENSG00000179222	MAGED1	990.242	865.815	953.919	1416.63	1484.62	1460.76	936.659	1454	-0.636748	6.41363e-19	3.4115e-17	X	51803007	51902357	+	6016	protein_coding	MAGE family member D1 [Source:HGNC Symbol;Acc:HGNC:6813]	-	846	878	890	1297	1953	1539	8.40455	7.34043	8.08575	12.111	12.6475	12.448
ENSG00000183010	PYCR1	882.556	954.565	930.339	1496.36	1311.3	1503.47	922.487	1437.04	-0.636692	4.78334e-17	2.12964e-15	17	81932384	81942412	-	2886	protein_coding	pyrroline-5-carboxylate reductase 1 [Source:HGNC Symbol;Acc:HGNC:9721]	-	754	968	868	1370	1725	1584	15.6145	16.87	16.4385	26.6669	23.2864	26.7071
ENSG00000146707	POMZP3	145.142	133.126	156.486	250.122	199.926	226.85	144.918	225.632	-0.63554	0.000141119	0.000975304	7	76609986	76627261	-	1861	protein_coding	POM121 and ZP3 fusion [Source:HGNC Symbol;Acc:HGNC:9203]	-	124	135	146	229	263	239	3.98224	3.64857	4.2879	6.91252	5.50579	6.24912
ENSG00000082014	SMARCD3	218.883	195.252	239.016	357.161	319.273	336.003	217.717	337.479	-0.631661	3.7455e-06	3.68761e-05	7	151238764	151277896	-	5198	protein_coding	SWI/SNF related, matrix associated, actin dependent regulator of chromatin, subfamily d, member 3 [Source:HGNC Symbol;Acc:HGNC:11108]	-	187	198	223	327	420	354	2.15009	1.91586	2.3448	3.53394	3.14792	3.31386
ENSG00000159322	ADPGK	1337.88	1331.26	1289.4	2109.11	1974.93	2050.19	1319.51	2044.74	-0.630891	2.41393e-26	2.27517e-24	15	72751369	72785846	-	5931	protein_coding	ADP dependent glucokinase [Source:HGNC Symbol;Acc:HGNC:25250]	-	1143	1350	1203	1931	2598	2160	11.5178	11.4483	11.086	18.2895	17.0656	17.7212
ENSG00000197114	ZGPAT	190.791	237.655	252.949	342.962	350.44	363.529	227.132	352.31	-0.630793	4.32792e-06	4.20706e-05	20	63707465	63736142	+	3335	protein_coding	zinc finger CCCH-type and G-patch domain containing [Source:HGNC Symbol;Acc:HGNC:15948]	-	163	241	236	314	461	383	2.92108	3.6346	3.86771	5.28909	5.38537	5.58818
ENSG00000182774	RPS17	273.897	233.711	210.077	425.972	335.997	350.241	239.228	370.736	-0.630377	1.0505e-05	9.43692e-05	15	82536750	82540564	-	3293	protein_coding	ribosomal protein S17 [Source:HGNC Symbol;Acc:HGNC:10397]	-	234	237	196	390	442	369	4.24694	3.61986	3.25314	6.65304	5.22927	5.45258
ENSG00000103707	MTFMT	243.464	267.239	199.358	383.375	364.883	352.139	236.687	366.799	-0.630035	3.96337e-06	3.89261e-05	15	65001512	65029639	-	3432	protein_coding	mitochondrial methionyl-tRNA formyltransferase [Source:HGNC Symbol;Acc:HGNC:29666]	-	208	271	186	351	480	371	3.62216	3.97152	2.96213	5.74523	5.44884	5.2601
ENSG00000166831	RBPMS2	134.607	115.376	141.48	187.865	207.527	207.866	130.488	201.086	-0.627881	0.000262698	0.00168212	15	64739892	64775587	-	2101	protein_coding	RNA binding protein, mRNA processing factor 2 [Source:HGNC Symbol;Acc:HGNC:19098]	-	115	117	132	172	273	219	3.27132	2.80088	3.43389	4.59886	5.06229	5.07207
ENSG00000144152	FBLN7	94.8104	68.0424	67.5246	108.131	122.388	122.442	76.7925	117.654	-0.622764	0.00648518	0.0267685	2	112138385	112188216	+	6578	protein_coding	fibulin 7 [Source:HGNC Symbol;Acc:HGNC:26740]	-	81	69	63	99	161	129	0.735941	0.527582	0.523461	0.845452	0.953547	0.954252
ENSG00000127528	KLF2	186.109	191.308	195.071	275.244	278.984	327.461	190.829	293.896	-0.622469	1.60105e-05	0.00013836	19	16324817	16327874	+	2018	protein_coding	Kruppel like factor 2 [Source:HGNC Symbol;Acc:HGNC:6347]	zf-C2H2	159	194	182	252	367	345	4.70899	4.83521	4.92933	7.01499	7.08525	8.31889
ENSG00000138640	FAM13A	167.381	170.599	139.336	228.277	269.861	234.443	159.106	244.194	-0.621215	0.000111369	0.000789329	4	88725955	89111398	-	13215	protein_coding	family with sequence similarity 13 member A [Source:HGNC Symbol;Acc:HGNC:19367]	-	143	173	130	209	355	247	0.646727	0.658436	0.537668	0.888437	1.04658	0.909488
ENSG00000186854	TRABD2A	79.5939	104.529	112.541	133.253	148.994	174.646	98.8879	152.297	-0.62101	0.00282472	0.0131199	2	84821650	84907008	-	8771	protein_coding	TraB domain containing 2A [Source:HGNC Symbol;Acc:HGNC:27013]	-	68	106	105	122	196	184	0.463353	0.607843	0.654302	0.781373	0.870597	1.02079
ENSG00000124882	EREG	884.897	852.995	861.743	1192.72	1372.11	1425.64	866.545	1330.16	-0.620391	4.31034e-15	1.56817e-13	4	74365143	74388751	+	5717	protein_coding	epiregulin [Source:HGNC Symbol;Acc:HGNC:3443]	-	756	865	804	1092	1805	1502	7.90325	7.60997	7.68645	10.7301	12.3004	12.7841
ENSG00000215440	NPEPL1	143.971	131.154	117.9	182.403	228.812	189.832	131.009	200.349	-0.61884	0.000494169	0.00292169	20	58689131	58719238	+	7641	protein_coding	aminopeptidase like 1 [Source:HGNC Symbol;Acc:HGNC:16244]	-	123	133	110	167	301	200	0.96207	0.87546	0.786829	1.22776	1.53471	1.27364
ENSG00000177971	IMP3	469.37	499.964	508.042	774.396	717.603	779.261	492.459	757.087	-0.618055	1.47554e-11	3.49724e-10	15	75639085	75648706	-	2565	protein_coding	IMP3, U3 small nucleolar ribonucleoprotein [Source:HGNC Symbol;Acc:HGNC:14497]	-	401	507	474	709	944	821	9.34349	9.94158	10.1002	15.5277	14.3382	15.5748
ENSG00000218175	AC016739.1	74.9119	85.7926	84.6737	139.806	105.664	132.883	81.7927	126.118	-0.617176	0.00493573	0.0211455	2	176200908	176201252	-	345	processed_pseudogene	ribosomal protein, large, P1 (RPLP1) pseudogene	-	64	87	79	128	139	140	11.087	12.6834	12.5154	20.842	15.6966	19.7459
ENSG00000101194	SLC17A9	2388.99	2377.54	2353.71	3758.39	3201.09	3951.36	2373.41	3636.94	-0.614565	5.4402e-21	3.50719e-19	20	62952647	62969585	+	5521	protein_coding	solute carrier family 17 member 9 [Source:HGNC Symbol;Acc:HGNC:16192]	-	2041	2411	2196	3441	4211	4163	22.0941	21.9641	21.7396	35.0118	29.7151	36.6907
ENSG00000133433	GSTT2B	248.146	194.266	217.579	338.593	333.716	335.054	219.997	335.788	-0.613208	7.12989e-06	6.65003e-05	22	23957414	23961186	-	1099	protein_coding	glutathione S-transferase theta 2B (gene/pseudogene) [Source:HGNC Symbol;Acc:HGNC:33437]	-	212	197	203	310	439	353	11.529	9.01578	10.0957	15.8457	15.5624	15.6295
ENSG00000074621	SLC24A1	210.69	212.016	189.712	339.686	298.748	299.935	204.139	312.79	-0.613107	1.038e-05	9.34082e-05	15	65611366	65660995	+	9084	protein_coding	solute carrier family 24 member 1 [Source:HGNC Symbol;Acc:HGNC:10975]	-	180	215	177	311	393	316	1.18426	1.19041	1.06496	1.92323	1.68549	1.69269
ENSG00000134569	LRP4	118.22	84.8064	109.326	151.821	155.075	168.951	104.117	158.616	-0.611991	0.00192474	0.00952022	11	46856868	46918642	-	8597	protein_coding	LDL receptor related protein 4 [Source:HGNC Symbol;Acc:HGNC:6696]	-	101	86	102	139	204	178	0.702144	0.503137	0.648472	0.908271	0.924471	1.00749
ENSG00000068137	PLEKHH3	158.017	169.613	184.353	217.355	276.703	285.698	170.661	259.919	-0.609768	0.000142932	0.000986987	17	42667914	42676994	-	4803	protein_coding	pleckstrin homology, MyTH4 and FERM domain containing H3 [Source:HGNC Symbol;Acc:HGNC:26105]	-	135	172	172	199	364	301	1.67986	1.80115	1.95728	2.32749	2.95256	3.04945
ENSG00000198276	UCKL1	1452.59	1401.28	1397.65	2245.64	2117.08	2121.38	1417.17	2161.37	-0.60845	1.16214e-25	1.04056e-23	20	63939829	63956415	-	3184	protein_coding	uridine-cytidine kinase 1 like 1 [Source:HGNC Symbol;Acc:HGNC:15938]	-	1241	1421	1304	2056	2785	2235	23.2944	22.4469	22.3842	36.2742	34.0771	34.1564
ENSG00000062524	LTK	97.1514	90.7232	116.828	160.559	123.908	181.29	101.568	155.252	-0.608265	0.00387508	0.0171929	15	41503638	41513887	-	3490	protein_coding	leukocyte receptor tyrosine kinase [Source:HGNC Symbol;Acc:HGNC:6721]	-	83	92	109	147	163	191	1.42136	1.32586	1.70702	2.36613	1.81958	2.66303
ENSG00000143845	ETNK2	173.234	148.904	189.712	254.491	247.816	277.155	170.617	259.821	-0.607955	8.55847e-05	0.000621337	1	204131062	204152003	-	4472	protein_coding	ethanolamine kinase 2 [Source:HGNC Symbol;Acc:HGNC:25575]	-	148	151	177	233	326	292	1.97793	1.69828	2.16326	2.92686	2.84005	3.17723
ENSG00000120885	CLU	1422.16	1390.43	1468.39	2142.97	2325.37	2039.75	1426.99	2169.36	-0.60575	2.18305e-21	1.47214e-19	8	27596917	27615031	-	6616	protein_coding	clusterin [Source:HGNC Symbol;Acc:HGNC:2095]	-	1215	1410	1370	1962	3059	2149	10.9757	10.7191	11.3178	16.6591	18.0133	15.8055
ENSG00000023171	GRAMD1B	147.483	164.682	154.342	274.151	214.369	224.002	155.502	237.507	-0.604936	0.000219785	0.00143936	11	123358428	123627774	+	14863	protein_coding	GRAM domain containing 1B [Source:HGNC Symbol;Acc:HGNC:29214]	-	126	167	144	251	282	236	0.506659	0.565125	0.529534	0.948669	0.739184	0.772632
ENSG00000184922	FMNL1	2309.39	2284.84	2287.26	3698.31	3091.62	3682.75	2293.83	3490.89	-0.604423	2.27435e-21	1.52732e-19	17	45221444	45247320	+	7576	protein_coding	formin like 1 [Source:HGNC Symbol;Acc:HGNC:1212]	-	1973	2317	2134	3386	4067	3880	15.5646	15.3823	15.3954	25.107	20.9143	24.9206
ENSG00000121316	PLBD1	103.004	96.6399	91.1046	124.515	159.636	155.662	96.9161	146.605	-0.602703	0.00283884	0.0131779	12	14503661	14568349	-	2841	protein_coding	phospholipase B domain containing 1 [Source:HGNC Symbol;Acc:HGNC:26215]	-	88	98	85	114	210	164	1.85124	1.73496	1.63526	2.25414	2.87977	2.80892
ENSG00000134339	SAA2	2674.59	2825.24	2756.72	4292.49	4224.28	3999.77	2752.18	4172.18	-0.599598	4.35455e-36	7.97526e-34	11	18239223	18248643	-	2227	protein_coding	serum amyloid A2 [Source:HGNC Symbol;Acc:HGNC:10514]	-	2285	2865	2572	3930	5557	4214	61.3222	64.7052	63.1232	99.1334	97.2143	92.075
ENSG00000137818	RPLP1	10916.1	11102.7	11092.3	18142	15806.3	16223.1	11037	16723.8	-0.599054	1.56955e-40	4.08006e-38	15	69452784	69456194	+	3271	protein_coding	ribosomal protein lateral stalk subunit P1 [Source:HGNC Symbol;Acc:HGNC:10372]	-	9326	11259	10349	16610	20793	17092	170.399	173.123	172.924	285.257	247.655	254.261
ENSG00000198959	TGM2	23559.8	23112.7	24070.9	37423.3	32816.7	36922.4	23581.1	35720.8	-0.59893	1.05497e-43	3.20811e-41	20	38127387	38166578	-	8036	protein_coding	transglutaminase 2 [Source:HGNC Symbol;Acc:HGNC:11778]	-	20128	23438	22458	34263	43170	38900	149.697	146.695	152.746	239.515	209.292	235.547
ENSG00000138030	KHK	69.0594	80.862	57.8782	112.5	103.384	99.6619	69.2665	105.182	-0.598678	0.0114322	0.0428696	2	27086747	27100772	+	3060	protein_coding	ketohexokinase [Source:HGNC Symbol;Acc:HGNC:6315]	-	59	82	54	103	136	105	1.15234	1.34781	0.964518	1.89088	1.73152	1.66969
ENSG00000151012	SLC7A11	912.989	891.454	991.433	1259.35	1575.84	1389.57	931.959	1408.25	-0.598363	1.47921e-12	4.08928e-11	4	138164097	138242349	-	9645	protein_coding	solute carrier family 7 member 11 [Source:HGNC Symbol;Acc:HGNC:11059]	-	780	904	925	1153	2073	1464	4.83331	4.71412	5.24176	6.71544	8.3735	7.38595
ENSG00000142102	PGGHG	158.017	167.641	158.629	261.044	241.735	231.595	161.429	244.792	-0.598302	9.12453e-05	0.000659462	11	289135	296107	+	5260	protein_coding	protein-glucosylgalactosylhydroxylysine glucosidase [Source:HGNC Symbol;Acc:HGNC:26210]	-	135	170	148	239	318	244	1.53391	1.62554	1.53785	2.55246	2.35533	2.25721
ENSG00000187049	TMEM216	131.096	143.974	155.414	218.447	199.926	234.443	143.494	217.605	-0.597363	0.00030824	0.00193003	11	61391687	61398863	+	2364	protein_coding	transmembrane protein 216 [Source:HGNC Symbol;Acc:HGNC:25018]	-	112	146	145	200	263	247	2.83154	3.10628	3.35242	4.75259	4.33429	5.08413
ENSG00000182484	WASH6P	110.027	124.251	144.696	237.015	171.039	168.002	126.325	192.019	-0.597345	0.00209519	0.0102266	X	156020826	156025710	+	4618	transcribed_unprocessed_pseudogene	WAS protein family homolog 6, pseudogene [Source:HGNC Symbol;Acc:HGNC:31685]	-	94	126	135	217	225	177	1.21654	1.37231	1.59778	2.63969	1.89819	1.86503
ENSG00000147065	MSN	8805.66	8857.34	8915.39	13817.9	12731.4	13667	8859.47	13405.4	-0.597001	1.23939e-55	5.54866e-53	X	65588377	65741931	+	5971	protein_coding	moesin [Source:HGNC Symbol;Acc:HGNC:7373]	-	7523	8982	8318	12651	16748	14399	75.3002	75.659	76.1395	119.021	109.276	117.342
ENSG00000188234	AGAP4	201.326	143.974	166.132	267.598	257.699	245.833	170.477	257.043	-0.596325	0.000189776	0.00125973	10	45825594	45853875	-	3474	protein_coding	ArfGAP with GTPase domain, ankyrin repeat and PH domain 4 [Source:HGNC Symbol;Acc:HGNC:23459]	-	172	146	155	245	339	259	2.95904	2.11377	2.4386	3.96172	3.80172	3.62775
ENSG00000129354	AP1M2	544.282	570.964	624.871	880.343	848.353	903.602	580.039	877.432	-0.595746	7.9475e-12	1.93489e-10	19	10572671	10587315	-	2214	protein_coding	adaptor related protein complex 1 subunit mu 2 [Source:HGNC Symbol;Acc:HGNC:558]	-	465	579	583	806	1116	952	12.5524	13.1533	14.3923	20.4505	19.638	20.9231
ENSG00000166794	PPIB	1954.73	1858.84	1873.54	3040.79	2856.73	2695.62	1895.7	2864.38	-0.595289	2.50563e-25	2.18288e-23	15	64155812	64163205	-	1911	protein_coding	peptidylprolyl isomerase B [Source:HGNC Symbol;Acc:HGNC:9255]	-	1670	1885	1748	2784	3758	2840	52.2285	49.6119	49.9941	81.8382	76.6137	72.3144
ENSG00000183876	ARSI	382.753	419.102	321.546	525.366	598.256	570.446	374.467	564.689	-0.593576	2.72264e-07	3.31303e-06	5	150296343	150339307	-	3269	protein_coding	arylsulfatase family member I [Source:HGNC Symbol;Acc:HGNC:32521]	-	327	425	300	481	787	601	5.9784	6.53896	5.01585	8.26566	9.37929	8.94596
ENSG00000189060	H1F0	3420.2	3226.59	3306.56	5004.63	4961.65	5047.64	3317.78	5004.64	-0.593483	7.47636e-44	2.36268e-41	22	37805093	37807436	+	2344	protein_coding	H1 histone family member 0 [Source:HGNC Symbol;Acc:HGNC:4714]	-	2922	3272	3085	4582	6527	5318	74.5031	70.2086	71.9342	109.811	108.484	110.397
ENSG00000248632	AC106872.5	63.207	71.9869	76.0992	114.685	95.0216	110.103	70.431	106.603	-0.592021	0.0107432	0.0406958	4	164968587	164970002	-	1416	processed_pseudogene	phenylalanyl-tRNA synthetase, beta subunit (FARSB) pseudogene	-	54	73	71	105	125	116	2.2792	2.59295	2.74052	4.16556	3.4392	3.98623
ENSG00000140365	COMMD4	971.514	1045.29	1126.48	1683.14	1559.12	1499.67	1047.76	1580.64	-0.591477	8.90937e-16	3.51081e-14	15	75335891	75343224	+	6779	protein_coding	COMM domain containing 4 [Source:HGNC Symbol;Acc:HGNC:26027]	-	830	1060	1051	1541	2051	1580	7.31753	7.86457	8.47374	12.7698	11.7872	11.3412
ENSG00000176244	ACBD7	97.1514	107.487	92.1764	114.685	171.039	158.51	98.9384	148.078	-0.587054	0.00548507	0.0231664	10	15077523	15088776	-	1498	protein_coding	acyl-CoA binding domain containing 7 [Source:HGNC Symbol;Acc:HGNC:17715]	-	83	109	86	105	225	167	3.31145	3.65973	3.1378	3.93754	5.85168	5.42465
ENSG00000181634	TNFSF15	396.799	378.671	485.534	565.778	655.269	669.159	420.335	630.069	-0.586239	2.74348e-07	3.33208e-06	9	114784635	114806126	-	7889	protein_coding	TNF superfamily member 15 [Source:HGNC Symbol;Acc:HGNC:11931]	-	339	384	453	518	862	705	2.5682	2.44818	3.13844	3.68855	4.25692	4.34845
ENSG00000203706	SERTAD4-AS1	135.778	129.182	90.0328	166.02	161.157	204.07	118.331	177.082	-0.581498	0.00360048	0.0161371	1	210231456	210234047	-	1004	antisense	SERTAD4 antisense RNA 1 [Source:HGNC Symbol;Acc:HGNC:32019]	-	116	131	84	152	212	215	6.9052	6.56255	4.57281	8.50467	8.22645	10.4201
ENSG00000203760	CENPW	381.583	367.823	368.706	553.764	546.564	572.344	372.704	557.558	-0.581269	1.12955e-08	1.75216e-07	6	126340174	126348875	+	795	protein_coding	centromere protein W [Source:HGNC Symbol;Acc:HGNC:21488]	-	326	373	344	507	719	603	24.5077	23.5981	23.6499	35.8252	35.2348	36.9077
ENSG00000185745	IFIT1	579.397	561.103	489.821	829.007	819.467	785.906	543.44	811.46	-0.578767	2.59198e-10	5.20236e-09	10	89392546	89406486	+	4613	protein_coding	interferon induced protein with tetratricopeptide repeats 1 [Source:HGNC Symbol;Acc:HGNC:5407]	-	495	569	457	759	1078	828	6.41318	6.20388	5.41465	9.24285	9.10428	8.73402
ENSG00000166851	PLK1	3007.01	2898.21	3023.6	4368.95	4243.29	4715.43	2976.27	4442.56	-0.577767	6.83878e-31	8.81765e-29	16	23677656	23690367	+	4760	protein_coding	polo like kinase 1 [Source:HGNC Symbol;Acc:HGNC:9077]	-	2569	2939	2821	4000	5582	4968	32.2559	31.0547	32.3917	47.2064	45.687	50.7858
ENSG00000103671	TRIP4	444.79	389.518	394.429	688.109	551.886	596.073	409.579	612.023	-0.577572	1.93492e-07	2.44589e-06	15	64387748	64455303	+	3135	protein_coding	thyroid hormone receptor interactor 4 [Source:HGNC Symbol;Acc:HGNC:12310]	-	380	395	368	630	726	628	7.24433	6.33716	6.41576	11.2889	9.02213	9.74742
ENSG00000160255	ITGB2	142.801	134.113	145.767	226.093	194.604	209.765	140.894	210.154	-0.574566	0.000503875	0.00297145	21	44885953	44931989	-	6797	protein_coding	integrin subunit beta 2 [Source:HGNC Symbol;Acc:HGNC:6155]	-	122	136	136	207	256	221	1.07274	1.00637	1.0936	1.71081	1.46735	1.58213
ENSG00000100612	DHRS7	407.334	384.587	352.628	549.395	574.691	576.141	381.517	566.742	-0.572634	3.6481e-08	5.22634e-07	14	60144120	60169856	-	3248	protein_coding	dehydrogenase/reductase 7 [Source:HGNC Symbol;Acc:HGNC:21524]	-	348	390	329	503	756	607	6.40347	6.03926	5.53628	8.6996	9.06809	9.09369
ENSG00000205181	LINC00654	117.05	105.515	122.187	154.005	193.844	162.307	114.917	170.052	-0.571591	0.0023515	0.0112561	20	5496067	5504613	-	6294	lincRNA	long intergenic non-protein coding RNA 654 [Source:HGNC Symbol;Acc:HGNC:27154]	-	100	107	114	141	255	171	0.949566	0.855051	0.989956	1.25846	1.57842	1.32202
ENSG00000142552	RCN3	95.9809	111.432	91.1046	140.898	152.795	149.967	99.5058	147.887	-0.571047	0.00357697	0.0160531	19	49527618	49546962	+	2093	protein_coding	reticulocalbin 3 [Source:HGNC Symbol;Acc:HGNC:21145]	-	82	113	85	129	201	158	2.34151	2.71546	2.21967	3.46233	3.74142	3.67329
ENSG00000177045	SIX5	148.653	118.335	126.475	192.234	177.881	213.561	131.154	194.558	-0.570381	0.0012685	0.00662489	19	45764785	45769226	-	3556	protein_coding	SIX homeobox 5 [Source:HGNC Symbol;Acc:HGNC:10891]	Homeobox	127	120	118	176	234	225	2.13449	1.69728	1.81367	2.78034	2.56368	3.07885
ENSG00000138629	UBL7	616.853	535.464	573.423	868.328	820.987	870.381	575.247	853.232	-0.569518	9.5946e-11	2.04275e-09	15	74445977	74461182	-	1885	protein_coding	ubiquitin like 7 [Source:HGNC Symbol;Acc:HGNC:28221]	-	527	543	535	795	1080	917	16.709	14.4885	15.5124	23.6921	22.3215	23.6715
ENSG00000129355	CDKN2D	519.702	510.811	464.098	758.012	713.042	746.99	498.203	739.348	-0.568601	6.76251e-10	1.27774e-08	19	10566462	10569059	-	1503	protein_coding	cyclin dependent kinase inhibitor 2D [Source:HGNC Symbol;Acc:HGNC:1790]	-	444	518	433	694	938	787	17.6553	17.3343	15.7459	25.9387	24.3139	25.479
ENSG00000112183	RBM24	155.676	154.821	176.85	239.2	235.654	247.731	162.449	240.862	-0.567818	0.000218252	0.00142991	6	17281346	17293875	+	3444	protein_coding	RNA binding motif protein 24 [Source:HGNC Symbol;Acc:HGNC:21539]	-	133	157	165	219	310	261	2.30802	2.29283	2.61854	3.57214	3.50678	3.68761
ENSG00000116299	KIAA1324	111.197	119.321	127.546	207.525	173.319	150.917	119.355	177.254	-0.566419	0.00266159	0.0124773	1	109113679	109206781	+	9300	protein_coding	KIAA1324 [Source:HGNC Symbol;Acc:HGNC:29618]	-	95	121	119	190	228	159	0.61051	0.654391	0.699362	1.14767	0.955129	0.83192
ENSG00000064545	TMEM161A	506.826	514.755	490.893	713.23	739.648	784.956	504.158	745.945	-0.565502	4.53641e-10	8.8301e-09	19	19119169	19138513	-	3281	protein_coding	transmembrane protein 161A [Source:HGNC Symbol;Acc:HGNC:26020]	-	433	522	458	653	973	827	7.88739	8.00201	7.62952	11.1803	11.5536	12.265
ENSG00000123810	B9D2	105.345	122.279	108.254	143.083	178.641	174.646	111.959	165.456	-0.565487	0.0028763	0.0133172	19	41354421	41364173	-	1316	protein_coding	B9 domain containing 2 [Source:HGNC Symbol;Acc:HGNC:28636]	-	90	124	101	131	235	184	4.08732	4.73915	4.19472	5.59195	6.957	6.80345
ENSG00000137970	RPL7P9	478.734	520.672	498.396	862.867	666.672	687.193	499.267	738.91	-0.561245	1.81695e-07	2.30945e-06	1	96678874	96679620	-	747	processed_pseudogene	ribosomal protein L7 pseudogene 9 [Source:HGNC Symbol;Acc:HGNC:37028]	-	409	528	465	790	877	724	32.7231	35.5507	34.0228	59.4092	45.7393	47.1613
ENSG00000154760	SLFN13	1028.87	994.01	1148.99	1518.21	1613.85	1543.34	1057.29	1558.46	-0.561005	3.29214e-15	1.21696e-13	17	35435096	35448837	-	9329	protein_coding	schlafen family member 13 [Source:HGNC Symbol;Acc:HGNC:26481]	-	879	1008	1072	1390	2123	1626	5.63126	5.43451	6.28055	8.37003	8.86594	8.48111
ENSG00000204389	HSPA1A	435.426	404.31	405.148	604.007	621.822	607.463	414.961	611.097	-0.560139	1.03194e-08	1.61474e-07	6	31815464	31817946	+	2483	protein_coding	heat shock protein family A (Hsp70) member 1A [Source:HGNC Symbol;Acc:HGNC:5232]	-	372	410	378	553	818	640	8.95402	8.30504	8.32057	12.5111	12.8347	12.5421
ENSG00000101189	MRGBP	1404.6	1409.17	1424.45	2139.69	1987.85	2121.38	1412.74	2082.97	-0.558861	2.51624e-21	1.68275e-19	20	62796453	62801738	+	2781	protein_coding	MRG domain binding protein [Source:HGNC Symbol;Acc:HGNC:15866]	-	1200	1429	1329	1959	2615	2235	25.7889	25.8444	26.1193	39.5714	36.6337	39.106
ENSG00000187372	PCDHB13	122.902	145.946	136.121	207.525	192.324	198.375	134.99	199.408	-0.558741	0.000926227	0.00504665	5	141213919	141218979	+	5061	protein_coding	protocadherin beta 13 [Source:HGNC Symbol;Acc:HGNC:8684]	-	105	148	127	190	253	209	1.23995	1.47082	1.37153	2.10894	1.94758	2.00945
ENSG00000262814	MRPL12	457.665	408.254	408.363	758.012	554.166	566.649	424.761	626.276	-0.557377	5.40322e-06	5.15899e-05	17	81703357	81707526	+	1028	protein_coding	mitochondrial ribosomal protein L12 [Source:HGNC Symbol;Acc:HGNC:10378]	-	391	414	381	694	729	597	22.7319	20.2555	20.2568	37.924	27.6277	28.2585
ENSG00000090470	PDCD7	570.033	530.533	515.545	844.299	742.689	792.55	538.704	793.179	-0.556818	1.25051e-09	2.28251e-08	15	65117379	65133836	-	3263	protein_coding	programmed cell death 7 [Source:HGNC Symbol;Acc:HGNC:8767]	-	487	538	481	773	977	835	8.91998	8.29278	8.05686	13.3079	11.6651	12.4519
ENSG00000123689	G0S2	1700.74	1724.73	1721.34	2700.01	2174.1	2706.06	1715.6	2526.72	-0.556636	4.89925e-14	1.60817e-12	1	209675420	209676388	+	866	protein_coding	G0/G1 switch 2 [Source:HGNC Symbol;Acc:HGNC:30229]	-	1453	1749	1606	2472	2860	2851	100.277	101.58	101.36	160.353	128.664	160.194
ENSG00000115271	GCA	158.017	169.613	168.276	268.69	225.771	236.341	165.302	243.601	-0.554871	0.000343915	0.00212167	2	162318840	162371595	+	3664	protein_coding	grancalcin [Source:HGNC Symbol;Acc:HGNC:15990]	-	135	172	157	246	297	249	2.20207	2.36106	2.34197	3.77161	3.15799	3.30683
ENSG00000285108	AC103718.1	175.575	202.155	170.419	286.166	237.934	283.799	182.716	269.3	-0.554104	0.000292166	0.00184443	8	129685401	129723023	-	10728	lincRNA	novel transcript	-	150	205	159	262	313	299	0.83565	0.961103	0.810058	1.37192	1.13667	1.35619
ENSG00000165475	CRYL1	112.368	91.7093	99.6792	149.636	141.392	153.764	101.252	148.264	-0.551915	0.00463353	0.0200211	13	20403666	20525873	-	4327	protein_coding	crystallin lambda 1 [Source:HGNC Symbol;Acc:HGNC:18246]	-	96	93	93	137	186	162	1.32598	1.08101	1.17472	1.77861	1.6747	1.82178
ENSG00000161677	JOSD2	327.74	273.156	281.888	456.555	427.217	409.089	294.261	430.954	-0.551809	5.27168e-06	5.04535e-05	19	50505998	50511353	-	1514	protein_coding	Josephin domain containing 2 [Source:HGNC Symbol;Acc:HGNC:28853]	-	280	277	263	418	562	431	11.0531	9.20214	9.49441	15.5095	14.4617	13.8522
ENSG00000140374	ETFA	1683.18	1740.5	1750.28	2563.48	2462.96	2546.6	1724.65	2524.35	-0.548523	9.07741e-25	7.5026e-23	15	76215355	76311472	-	5031	protein_coding	electron transfer flavoprotein subunit alpha [Source:HGNC Symbol;Acc:HGNC:3481]	-	1438	1765	1633	2347	3240	2683	17.0827	17.6451	17.7407	26.2063	25.09	25.9498
ENSG00000107738	VSIR	319.546	283.017	329.048	478.4	436.339	447.055	310.537	453.931	-0.547521	2.48584e-06	2.53251e-05	10	71747559	71773498	-	5128	protein_coding	V-set immunoregulatory receptor [Source:HGNC Symbol;Acc:HGNC:30085]	-	273	287	307	438	574	471	3.18175	2.81494	3.27211	4.79815	4.36088	4.46931
ENSG00000186076	AC012085.1	110.027	103.543	105.038	160.559	124.668	181.29	106.203	155.506	-0.546081	0.00711525	0.0289149	12	93640822	93641586	-	765	processed_pseudogene	phosphoglycerate mutase 1 (brain) (PGAM1) pseudogene	-	94	105	98	147	164	191	7.34376	6.90339	7.00169	10.7945	8.35204	12.149
ENSG00000138617	PARP16	92.4694	92.6954	86.8174	159.467	107.184	131.933	90.6607	132.861	-0.543872	0.0125635	0.0462824	15	65234460	65300618	-	3715	protein_coding	poly(ADP-ribose) polymerase family member 16 [Source:HGNC Symbol;Acc:HGNC:26040]	-	79	94	81	146	141	139	1.27093	1.27264	1.19169	2.20771	1.47867	1.82064
ENSG00000026297	RNASET2	345.297	296.823	340.838	447.817	498.674	482.174	327.653	476.221	-0.54341	2.14387e-06	2.21209e-05	6	166929504	166957191	-	7643	protein_coding	ribonuclease T2 [Source:HGNC Symbol;Acc:HGNC:21686]	-	295	301	318	410	656	508	2.3068	1.98079	2.27406	3.01347	3.34388	3.2342
ENSG00000131871	SELENOS	1047.6	993.024	976.427	1512.75	1448.89	1426.59	1005.68	1462.74	-0.540497	1.23387e-15	4.78036e-14	15	101270817	101277500	-	3766	protein_coding	selenoprotein S [Source:HGNC Symbol;Acc:HGNC:30396]	-	895	1007	911	1385	1906	1503	14.2035	13.4488	13.2214	20.6594	19.7175	19.4199
ENSG00000166002	SMCO4	120.561	112.418	151.126	188.957	181.681	187.934	128.035	186.191	-0.540204	0.00264273	0.0124033	11	93478472	93543508	-	1223	protein_coding	single-pass membrane protein with coiled-coil domains 4 [Source:HGNC Symbol;Acc:HGNC:24810]	-	103	114	141	173	239	198	5.03341	4.68828	6.30131	7.94634	7.61345	7.87782
ENSG00000100290	BIK	108.856	102.557	81.4583	152.913	119.347	154.713	97.6238	142.325	-0.540051	0.0103276	0.0393591	22	43110748	43129712	+	953	protein_coding	BCL2 interacting killer [Source:HGNC Symbol;Acc:HGNC:1051]	-	93	104	76	140	157	163	5.83233	5.48877	4.35872	8.25245	6.41825	8.32266
ENSG00000171492	LRRC8D	812.326	793.828	873.533	1218.94	1167.63	1215.88	826.562	1200.81	-0.538253	3.31989e-13	9.81773e-12	1	89821014	89936611	+	4852	protein_coding	leucine rich repeat containing 8 VRAC subunit D [Source:HGNC Symbol;Acc:HGNC:16992]	-	694	805	815	1116	1536	1281	8.54851	8.34468	9.18068	12.9208	12.3333	12.8468
ENSG00000141994	DUS3L	900.114	718.882	727.765	1214.57	1015.59	1168.42	782.254	1132.86	-0.534179	2.3648e-08	3.49666e-07	19	5784832	5791238	-	3642	protein_coding	dihydrouridine synthase 3 like [Source:HGNC Symbol;Acc:HGNC:26920]	-	769	729	679	1112	1336	1231	12.6194	10.0675	10.1898	17.1519	14.2915	16.447
ENSG00000152082	MZT2B	732.732	803.689	754.561	1190.54	1061.96	1071.6	763.661	1108.03	-0.534065	2.55831e-11	5.86518e-10	2	130181737	130190729	+	1815	protein_coding	mitotic spindle organizing protein 2B [Source:HGNC Symbol;Acc:HGNC:25886]	-	626	815	704	1090	1397	1129	20.6134	22.5848	21.1999	33.7363	29.9868	30.2681
ENSG00000160932	LY6E	3138.11	3115.16	3305.49	4648.56	4545.84	4635.7	3186.25	4610.03	-0.532665	1.48231e-33	2.29715e-31	8	143017982	143023832	+	2640	protein_coding	lymphocyte antigen 6 family member E [Source:HGNC Symbol;Acc:HGNC:6727]	-	2681	3159	3084	4256	5980	4884	60.6939	60.1839	63.8482	90.5618	88.2485	90.02
ENSG00000112667	DNPH1	500.974	559.131	585.213	738.352	798.182	841.906	548.439	792.813	-0.531442	1.56439e-08	2.38989e-07	6	43225629	43229484	-	1250	protein_coding	2'-deoxynucleoside 5'-phosphate N-hydrolase 1 [Source:HGNC Symbol;Acc:HGNC:21218]	-	428	567	546	676	1050	887	20.4638	22.8143	23.8737	30.3797	32.7257	34.5288
ENSG00000205426	KRT81	416.698	360.92	369.778	540.657	523.759	592.277	382.465	552.231	-0.531044	8.90092e-07	9.88671e-06	12	52285913	52291534	-	1929	protein_coding	keratin 81 [Source:HGNC Symbol;Acc:HGNC:6458]	-	356	366	345	495	689	624	11.0299	9.54297	9.77518	14.4152	13.9154	15.7405
ENSG00000137135	ARHGEF39	232.929	187.363	180.066	322.21	298.748	244.884	200.119	288.614	-0.530091	0.000749448	0.00419068	9	35658875	35675866	-	6496	protein_coding	Rho guanine nucleotide exchange factor 39 [Source:HGNC Symbol;Acc:HGNC:25909]	-	199	190	168	295	393	258	1.83088	1.4711	1.41352	2.55108	2.35698	1.9326
ENSG00000179151	EDC3	732.732	800.731	740.627	1084.59	982.144	1220.62	758.03	1095.79	-0.52926	2.72026e-09	4.69406e-08	15	74630558	74696292	-	5103	protein_coding	enhancer of mRNA decapping 3 [Source:HGNC Symbol;Acc:HGNC:26114]	-	626	812	691	993	1292	1286	7.33163	8.00323	7.401	10.9313	9.86386	12.2626
ENSG00000185033	SEMA4B	1032.38	950.621	857.455	1377.31	1342.47	1376.28	946.819	1365.35	-0.528687	2.85766e-12	7.52563e-11	15	90160604	90229679	+	7006	protein_coding	semaphorin 4B [Source:HGNC Symbol;Acc:HGNC:10730]	-	882	964	800	1261	1766	1450	7.52403	6.92057	6.24105	10.111	9.82043	10.0708
ENSG00000140395	WDR61	441.278	444.741	501.611	718.692	625.623	657.769	462.543	667.361	-0.526318	1.59693e-07	2.05245e-06	15	78277835	78299794	-	7279	protein_coding	WD repeat domain 61 [Source:HGNC Symbol;Acc:HGNC:30300]	-	377	451	468	658	823	693	3.09543	3.1163	3.51408	5.07811	4.40492	4.63264
ENSG00000140497	SCAMP2	1529.84	1578.78	1703.12	2410.57	2174.86	2351.07	1603.91	2312.16	-0.525974	3.57477e-17	1.61839e-15	15	74843730	74873365	-	5000	protein_coding	secretory carrier membrane protein 2 [Source:HGNC Symbol;Acc:HGNC:10564]	-	1307	1601	1589	2207	2861	2477	15.6227	16.1048	17.3697	24.7959	22.2925	24.1059
ENSG00000163364	LINC01116	245.805	296.823	324.761	445.632	388.448	418.58	289.13	417.554	-0.525709	4.54654e-05	0.000354335	2	176629589	176637931	-	1783	lincRNA	long intergenic non-protein coding RNA 1116 [Source:HGNC Symbol;Acc:HGNC:49259]	-	210	301	303	408	511	441	7.03914	8.49083	9.28815	12.8545	11.1655	12.0352
ENSG00000273311	DGCR11	125.243	110.446	121.116	155.098	179.401	177.493	118.935	170.664	-0.525673	0.00378131	0.0168305	22	19046162	19048375	-	2214	sense_intronic	DiGeorge syndrome critical region gene 11 [Source:HGNC Symbol;Acc:HGNC:17226]	-	107	112	113	142	236	187	2.8884	2.54434	2.78958	3.60295	4.15283	4.1099
ENSG00000196754	S100A2	1027.7	1009.79	1103.97	1486.53	1635.13	1395.27	1047.15	1505.64	-0.525578	2.49769e-12	6.67583e-11	1	153561108	153567890	-	1567	protein_coding	S100 calcium binding protein A2 [Source:HGNC Symbol;Acc:HGNC:10492]	-	878	1024	1030	1361	2151	1470	33.4871	32.8674	35.9258	48.7907	53.4788	45.6474
ENSG00000167775	CD320	794.769	724.799	738.483	1029.98	1077.93	1136.15	752.684	1081.35	-0.524505	2.83358e-11	6.4504e-10	19	8302127	8308356	-	2277	protein_coding	CD320 molecule [Source:HGNC Symbol;Acc:HGNC:16692]	-	679	735	689	943	1418	1197	17.8221	16.2353	16.5384	23.2646	24.2618	25.5799
ENSG00000171552	BCL2L1	5225.11	5099.23	5388.03	7598.69	7258.89	7748	5237.46	7535.2	-0.52448	1.72071e-37	3.51048e-35	20	31664452	31723989	-	3314	protein_coding	BCL2 like 1 [Source:HGNC Symbol;Acc:HGNC:992]	-	4464	5171	5027	6957	9549	8163	80.5051	78.4796	82.9076	117.928	112.258	119.857
ENSG00000135451	TROAP	1466.64	1582.72	1557.35	2305.71	2185.5	2140.36	1535.57	2210.52	-0.524036	7.17468e-19	3.80376e-17	12	49323236	49331731	+	3954	protein_coding	trophinin associated protein [Source:HGNC Symbol;Acc:HGNC:12327]	-	1253	1605	1453	2111	2875	2255	18.9394	20.4161	20.0848	29.9916	28.3277	27.7509
ENSG00000185909	KLHDC8B	194.303	166.655	203.646	237.015	302.549	268.613	188.201	269.392	-0.523705	0.000741383	0.0041518	3	49171611	49176486	+	2158	protein_coding	kelch domain containing 8B [Source:HGNC Symbol;Acc:HGNC:28557]	-	166	169	190	217	398	283	4.59736	3.93886	4.81216	5.64879	7.18525	6.3812
ENSG00000168286	THAP11	408.504	384.587	367.634	561.41	543.524	562.853	386.908	555.929	-0.5231	3.20988e-07	3.85784e-06	16	67842082	67844195	+	2114	protein_coding	THAP domain containing 11 [Source:HGNC Symbol;Acc:HGNC:23194]	THAP	349	390	343	514	715	593	9.86671	9.27886	8.86803	13.6586	13.1768	13.6495
ENSG00000137312	FLOT1	2916.88	2771	2709.56	4160.33	3878.4	4024.44	2799.15	4021.06	-0.522211	1.18471e-26	1.14335e-24	6	30727709	30742733	-	3186	protein_coding	flotillin 1 [Source:HGNC Symbol;Acc:HGNC:3757]	-	2492	2810	2528	3809	5102	4240	46.747	44.3604	43.368	67.1603	62.3885	64.7571
ENSG00000160404	TOR2A	372.219	301.753	390.142	533.011	475.108	518.242	354.705	508.787	-0.52077	1.16499e-05	0.000103336	9	127731524	127735317	-	3794	protein_coding	torsin family 2 member A [Source:HGNC Symbol;Acc:HGNC:11996]	-	318	306	364	488	625	546	5.00935	4.05657	5.24375	7.22553	6.4179	7.00265
ENSG00000184371	CSF1	6196.62	5978.85	6165.1	8673.45	9404.1	8209.3	6113.53	8762.28	-0.52	2.15837e-28	2.41573e-26	1	109910242	109930992	+	5418	protein_coding	colony stimulating factor 1 [Source:HGNC Symbol;Acc:HGNC:2432]	-	5294	6063	5752	7941	12371	8649	58.3978	56.2838	58.0254	82.3349	88.9561	77.6773
ENSG00000122386	ZNF205	126.414	127.21	160.773	179.127	200.686	213.561	138.132	197.791	-0.519605	0.00313462	0.014324	16	3112560	3120517	+	2330	protein_coding	zinc finger protein 205 [Source:HGNC Symbol;Acc:HGNC:12996]	zf-C2H2	108	129	150	164	264	225	2.77025	2.78464	3.51863	3.95399	4.41426	4.69888
ENSG00000185432	METTL7A	152.165	160.738	151.126	195.51	253.138	214.51	154.676	221.053	-0.519604	0.00172359	0.00864856	12	50923472	50932517	+	4083	protein_coding	methyltransferase like 7A [Source:HGNC Symbol;Acc:HGNC:24550]	-	130	163	141	179	333	226	1.9029	2.0079	1.88746	2.46275	3.17742	2.69337
ENSG00000137819	PAQR5	722.198	772.133	736.34	1094.42	1074.88	1029.84	743.557	1066.38	-0.519094	1.17586e-11	2.81176e-10	15	69298947	69407780	+	6224	protein_coding	progestin and adipoQ receptor family member 5 [Source:HGNC Symbol;Acc:HGNC:29645]	-	617	783	687	1002	1414	1085	5.92472	6.32743	6.03289	9.04369	8.85095	8.48257
ENSG00000054690	PLEKHH1	150.994	158.766	135.049	219.54	219.69	198.375	148.27	212.535	-0.519042	0.00150291	0.00768719	14	67533301	67589612	+	10817	protein_coding	pleckstrin homology, MyTH4 and FERM domain containing H1 [Source:HGNC Symbol;Acc:HGNC:17733]	-	129	161	126	201	289	209	0.712746	0.748607	0.636651	1.04385	1.04088	0.940171
ENSG00000164104	HMGB2	4130.69	4291.6	3921.79	5881.69	6195.41	5607.64	4114.69	5894.92	-0.518963	1.16491e-26	1.13101e-24	4	173331695	173335125	-	2775	protein_coding	high mobility group box 2 [Source:HGNC Symbol;Acc:HGNC:5000]	HMG	3529	4352	3659	5385	8150	5908	76.0047	78.8789	72.0672	109.011	114.421	103.596
ENSG00000169410	PTPN9	1152.94	1185.32	1186.5	1719.18	1670.1	1663.88	1174.92	1684.39	-0.518797	3.98302e-17	1.79816e-15	15	75463251	75579289	-	8632	protein_coding	protein tyrosine phosphatase, non-receptor type 9 [Source:HGNC Symbol;Acc:HGNC:9661]	-	985	1202	1107	1574	2197	1753	6.81988	7.00371	7.00929	10.2433	9.91582	9.88184
ENSG00000148175	STOM	149.824	176.516	171.491	207.525	237.174	268.613	165.944	237.771	-0.518678	0.00139558	0.00720451	9	121338988	121370304	-	3198	protein_coding	stomatin [Source:HGNC Symbol;Acc:HGNC:3383]	-	128	179	160	190	312	283	2.39212	2.8152	2.73451	3.33751	3.8009	4.30601
ENSG00000204922	UQCC3	249.316	245.544	274.386	387.744	364.123	350.241	256.415	367.369	-0.517759	3.80856e-05	0.000301931	11	62670273	62673687	+	2398	protein_coding	ubiquinol-cytochrome c reductase complex assembly factor 3 [Source:HGNC Symbol;Acc:HGNC:34399]	-	213	249	256	355	479	369	5.30863	5.22258	5.83484	8.31623	7.78209	7.48763
ENSG00000184867	ARMCX2	634.411	594.631	557.346	843.206	901.565	808.685	595.463	851.152	-0.517627	5.61003e-09	9.09626e-08	X	101655281	101659891	-	3589	protein_coding	armadillo repeat containing X-linked 2 [Source:HGNC Symbol;Acc:HGNC:16869]	-	542	603	520	772	1186	852	9.02563	8.45043	7.91895	12.0835	12.8742	11.5514
ENSG00000180304	OAZ2	1388.21	1477.21	1413.73	2136.41	2066.15	1923	1426.38	2041.86	-0.516494	8.7591e-17	3.7949e-15	15	64687573	64703281	-	7671	protein_coding	ornithine decarboxylase antizyme 2 [Source:HGNC Symbol;Acc:HGNC:8096]	-	1186	1498	1319	1956	2718	2026	9.24027	9.82188	9.3979	14.324	13.8041	12.8515
ENSG00000198960	ARMCX6	272.726	226.808	274.386	388.836	332.196	386.309	257.973	369.113	-0.516118	0.000107985	0.000768385	X	101615118	101618001	-	2489	protein_coding	armadillo repeat containing X-linked 6 [Source:HGNC Symbol;Acc:HGNC:26094]	-	233	230	256	356	437	407	5.59478	4.6477	5.62151	8.03475	6.84017	7.95677
ENSG00000186787	SPIN2B	179.086	197.224	203.646	295.996	262.26	273.358	193.319	277.205	-0.516106	0.000337343	0.00208553	X	57118551	57121546	-	1477	protein_coding	spindlin family member 2B [Source:HGNC Symbol;Acc:HGNC:33147]	-	153	200	190	271	345	288	6.19103	6.81058	7.0309	10.3071	9.10015	9.4881
ENSG00000186283	TOR3A	972.685	1030.5	1035.38	1436.29	1388.08	1523.4	1012.85	1449.26	-0.515483	1.04157e-13	3.31759e-12	1	179081377	179098023	+	3917	protein_coding	torsin family 3 member A [Source:HGNC Symbol;Acc:HGNC:11997]	-	831	1045	966	1315	1826	1605	12.6794	13.4183	13.4791	18.859	18.1617	19.9383
ENSG00000060491	OGFR	2494.33	2407.12	2601.31	3758.39	3259.62	3711.22	2500.92	3576.41	-0.514934	2.67323e-18	1.35913e-16	20	62804835	62814000	+	4702	protein_coding	opioid growth factor receptor [Source:HGNC Symbol;Acc:HGNC:15768]	-	2131	2441	2427	3441	4288	3910	27.0865	26.1108	28.2114	41.1102	35.5289	40.4633
ENSG00000159335	PTMS	1115.49	1100.51	1139.34	1565.17	1525.67	1698.05	1118.45	1596.3	-0.512793	2.40177e-14	8.16652e-13	12	6765516	6770952	+	1475	protein_coding	parathymosin [Source:HGNC Symbol;Acc:HGNC:9629]	-	953	1116	1063	1433	2007	1789	38.6147	38.0546	39.3894	54.576	53.0109	59.0182
ENSG00000157657	ZNF618	431.914	512.783	493.037	676.094	739.648	635.938	479.245	683.894	-0.512773	4.93608e-07	5.73342e-06	9	113876282	114056591	+	10384	protein_coding	zinc finger protein 618 [Source:HGNC Symbol;Acc:HGNC:29416]	zf-C2H2	369	520	460	619	973	670	2.1238	2.51868	2.4212	3.34868	3.65055	3.13962
ENSG00000115425	PECR	103.004	104.529	160.773	160.559	200.686	162.307	122.769	174.517	-0.510941	0.0132701	0.0484756	2	215996329	216082955	-	3182	protein_coding	peroxisomal trans-2-enoyl-CoA reductase [Source:HGNC Symbol;Acc:HGNC:18281]	-	88	106	150	147	264	171	1.65285	1.67548	2.57649	2.59516	3.23232	2.61495
ENSG00000125534	PPDPF	2642.99	2537.29	2794.23	3738.73	3733.21	3883.97	2658.17	3785.3	-0.510235	1.20463e-24	9.80559e-23	20	63520724	63522206	+	1094	protein_coding	pancreatic progenitor cell differentiation and proliferation factor [Source:HGNC Symbol;Acc:HGNC:16142]	-	2258	2573	2607	3423	4911	4092	123.355	118.293	130.245	175.767	174.889	182.006
ENSG00000179965	ZNF771	107.686	115.376	92.1764	173.666	142.913	133.832	105.08	150.137	-0.510196	0.0110091	0.0415147	16	30407297	30431108	+	5637	protein_coding	zinc finger protein 771 [Source:HGNC Symbol;Acc:HGNC:29653]	zf-C2H2	92	117	86	159	188	141	0.97542	1.04393	0.833851	1.58452	1.29933	1.21713
ENSG00000125898	FAM110A	360.514	324.434	323.689	450.001	459.145	524.886	336.212	478.011	-0.509114	9.91216e-06	8.94982e-05	20	833715	857463	+	2722	protein_coding	family with sequence similarity 110 member A [Source:HGNC Symbol;Acc:HGNC:16188]	-	308	329	302	412	604	553	6.76261	6.07915	6.06397	8.5027	8.64488	9.88563
ENSG00000162576	MXRA8	519.702	503.908	469.457	753.643	690.997	681.498	497.689	708.713	-0.508854	6.38134e-08	8.70855e-07	1	1352689	1361777	-	3622	protein_coding	matrix remodeling associated 8 [Source:HGNC Symbol;Acc:HGNC:7542]	-	444	511	438	690	909	718	7.32633	7.0959	6.60942	10.7016	9.77745	9.64591
ENSG00000130193	THEM6	359.343	349.087	351.557	548.303	478.149	484.072	353.329	503.508	-0.508779	3.46616e-06	3.43146e-05	8	142727203	142736927	+	3055	protein_coding	thioesterase superfamily member 6 [Source:HGNC Symbol;Acc:HGNC:29656]	-	307	354	328	502	629	510	6.00591	5.8281	5.86814	9.23081	8.02139	8.12318
ENSG00000163482	STK36	328.91	382.615	350.485	533.011	486.511	494.513	354.003	504.678	-0.507859	4.10023e-06	4.00749e-05	2	218672026	218702716	+	6458	protein_coding	serine/threonine kinase 36 [Source:HGNC Symbol;Acc:HGNC:17209]	-	281	388	327	488	640	521	2.60052	3.02182	2.7675	4.24492	3.86093	3.92561
ENSG00000128973	CLN6	983.219	1020.64	1004.29	1484.35	1318.14	1480.69	1002.72	1427.73	-0.507429	1.74863e-12	4.77671e-11	15	68206992	68257211	-	7345	protein_coding	CLN6, transmembrane ER protein [Source:HGNC Symbol;Acc:HGNC:2077]	-	840	1035	937	1359	1734	1560	6.83501	7.08734	6.97246	10.3938	9.19745	10.3348
ENSG00000130706	ADRM1	3010.52	2844.96	2980.73	4349.29	3813.03	4395.57	2945.4	4185.96	-0.506279	3.18296e-19	1.75085e-17	20	62302093	62308862	+	2142	protein_coding	adhesion regulating molecule 1 [Source:HGNC Symbol;Acc:HGNC:15759]	-	2572	2885	2781	3982	5016	4631	71.7635	67.7425	70.961	104.431	91.2322	105.202
ENSG00000187678	SPRY4	1066.32	1040.36	1153.28	1516.02	1376.67	1736.97	1086.65	1543.22	-0.505013	1.14535e-09	2.10966e-08	5	142310427	142326455	-	6565	protein_coding	sprouty RTK signaling antagonist 4 [Source:HGNC Symbol;Acc:HGNC:15533]	-	911	1055	1076	1388	1811	1830	8.29346	8.08263	8.95809	11.8769	10.7472	13.5639
ENSG00000076382	SPAG5	2971.9	2846.93	3015.03	4413.73	4022.84	4097.53	2944.62	4178.03	-0.504065	4.33868e-24	3.34576e-22	17	28577565	28599279	-	5472	protein_coding	sperm associated antigen 5 [Source:HGNC Symbol;Acc:HGNC:13452]	-	2539	2887	2813	4041	5292	4317	27.7312	26.536	28.0971	41.4849	37.6777	38.3887
ENSG00000115541	HSPE1	938.74	962.454	807.08	1324.88	1316.62	1198.79	902.758	1280.1	-0.503692	4.75019e-10	9.22395e-09	2	197499994	197503457	+	1977	protein_coding	heat shock protein family E (Hsp10) member 1 [Source:HGNC Symbol;Acc:HGNC:5269]	-	802	976	753	1213	1732	1263	24.2449	24.8301	20.8174	34.4669	34.1312	31.0859
ENSG00000198771	RCSD1	361.684	335.281	391.214	443.448	598.256	495.462	362.726	512.389	-0.503538	5.68966e-05	0.00043153	1	167630093	167706249	+	5718	protein_coding	RCSD domain containing 1 [Source:HGNC Symbol;Acc:HGNC:28310]	-	309	340	365	406	787	522	3.22973	2.99068	3.48888	3.98868	5.36217	4.44216
ENSG00000161671	EMC10	1181.03	1303.65	1251.88	1759.59	1684.54	1855.61	1245.52	1766.58	-0.502377	2.99106e-14	1.01063e-12	19	50476400	50490870	+	10748	protein_coding	ER membrane protein complex subunit 10 [Source:HGNC Symbol;Acc:HGNC:27609]	-	1009	1322	1168	1611	2216	1955	5.61068	6.18641	5.93954	8.42006	8.03253	8.85088
ENSG00000181019	NQO1	2507.21	2525.46	2480.19	3710.33	3382.01	3558.41	2504.29	3550.25	-0.502243	1.19793e-23	8.89723e-22	16	69706996	69726951	-	3254	protein_coding	NAD(P)H quinone dehydrogenase 1 [Source:HGNC Symbol;Acc:HGNC:2874]	-	2142	2561	2314	3397	4449	3749	39.3418	39.5847	38.8672	58.6443	53.2666	56.0616
ENSG00000172893	DHCR7	950.445	1080.79	1042.88	1577.19	1314.34	1472.15	1024.7	1454.56	-0.501914	3.03202e-10	6.03296e-09	11	71428193	71452868	-	4160	protein_coding	7-dehydrocholesterol reductase [Source:HGNC Symbol;Acc:HGNC:2860]	-	812	1096	973	1444	1729	1551	11.6658	13.2511	12.7837	19.4994	16.1924	18.142
ENSG00000178752	ERFE	253.998	276.114	285.104	364.807	420.376	367.325	271.739	384.169	-0.50139	6.61496e-05	0.000494266	2	238158982	238168900	+	3572	protein_coding	erythroferrone [Source:HGNC Symbol;Acc:HGNC:26727]	-	217	280	266	334	553	387	3.63078	3.94259	4.07013	5.2527	6.03148	5.2719
ENSG00000180357	ZNF609	1131.87	1159.68	1201.51	1531.32	1668.58	1740.76	1164.35	1646.89	-0.501066	2.01323e-13	6.22789e-12	15	64460742	64686068	+	12112	protein_coding	zinc finger protein 609 [Source:HGNC Symbol;Acc:HGNC:29003]	-	967	1176	1121	1402	2195	1834	4.77158	4.88344	5.05857	6.50249	7.06039	7.36802
ENSG00000137817	PARP6	806.474	776.078	774.925	1179.62	1161.54	993.772	785.826	1111.64	-0.500862	1.71853e-09	3.06729e-08	15	72241181	72272999	-	7696	protein_coding	poly(ADP-ribose) polymerase family member 6 [Source:HGNC Symbol;Acc:HGNC:26921]	-	689	787	723	1080	1528	1047	5.35064	5.14333	5.13465	7.88327	7.73514	6.61986
ENSG00000074696	HACD3	3174.39	3098.39	3170.44	4362.39	4646.94	4327.23	3147.74	4445.52	-0.499085	2.30294e-27	2.37927e-25	15	65530418	65578352	+	7097	protein_coding	3-hydroxyacyl-CoA dehydratase 3 [Source:HGNC Symbol;Acc:HGNC:24175]	-	2712	3142	2958	3994	6113	4559	22.8385	22.2672	22.7804	31.6141	33.5575	31.2581
ENSG00000116771	AGMAT	118.22	180.46	130.762	207.525	183.962	218.307	143.148	203.265	-0.49866	0.00730307	0.0295441	1	15572353	15585110	-	2500	protein_coding	agmatinase [Source:HGNC Symbol;Acc:HGNC:18407]	-	101	183	122	190	242	230	2.41453	3.68168	2.66721	4.26934	3.77125	4.47667
ENSG00000276710	CSPG4P10	160.358	152.849	117.9	176.942	214.369	215.46	143.702	202.257	-0.497064	0.00527077	0.0223727	15	82459472	82477258	+	7178	transcribed_unprocessed_pseudogene	chondroitin sulfate proteoglycan 4 pseudogene 10 [Source:HGNC Symbol;Acc:HGNC:48361]	-	137	155	110	162	282	227	1.14069	1.08608	0.837582	1.26782	1.53058	1.53883
ENSG00000090372	STRN4	3403.81	3350.84	3597.03	4851.71	4726	5014.42	3450.56	4864.04	-0.495083	2.9377e-27	2.99664e-25	19	46719507	46746994	-	7641	protein_coding	striatin 4 [Source:HGNC Symbol;Acc:HGNC:15721]	-	2908	3398	3356	4442	6217	5283	22.7455	22.367	24.0054	32.657	31.6987	33.6432
ENSG00000087586	AURKA	4326.16	4348.8	4338.72	6187.52	6085.95	6050.9	4337.89	6108.12	-0.493489	4.39951e-38	9.32986e-36	20	56369389	56392337	-	2928	protein_coding	aurora kinase A [Source:HGNC Symbol;Acc:HGNC:11393]	-	3696	4410	4048	5665	8006	6375	75.4419	75.7534	75.5627	108.687	106.526	105.944
ENSG00000138613	APH1B	266.874	284.003	216.507	336.409	418.855	321.766	255.795	359.01	-0.492159	0.000768417	0.00429275	15	63276018	63309126	+	5494	protein_coding	aph-1 homolog B, gamma-secretase subunit [Source:HGNC Symbol;Acc:HGNC:24080]	-	228	288	202	308	551	339	2.48026	2.63657	2.00956	3.14927	3.90727	3.00247
ENSG00000176476	SGF29	156.847	120.307	144.696	202.064	196.125	193.629	140.616	197.272	-0.491481	0.0041314	0.0181829	16	28553915	28591790	+	2124	protein_coding	SAGA complex associated factor 29 [Source:HGNC Symbol;Acc:HGNC:25156]	-	134	122	135	185	258	204	3.77053	2.88895	3.4739	4.89288	4.73233	4.67351
ENSG00000063244	U2AF2	6145.12	5851.64	6113.66	8728.06	8035.03	8701.91	6036.81	8488.33	-0.491324	7.74651e-31	9.90877e-29	19	55654146	55674715	+	4115	protein_coding	U2 small nuclear RNA auxiliary factor 2 [Source:HGNC Symbol;Acc:HGNC:23156]	-	5250	5934	5704	7991	10570	9168	76.2503	72.5291	75.7613	109.088	100.073	108.411
ENSG00000105974	CAV1	14754.1	14196.2	15040.8	20064.4	21528.9	20186.8	14663.7	20593.3	-0.490329	6.47689e-40	1.55803e-37	7	116524785	116561184	+	4082	protein_coding	caveolin 1 [Source:HGNC Symbol;Acc:HGNC:1527]	-	12605	14396	14033	18370	28321	21268	184.553	177.38	187.895	252.804	270.3	253.525
ENSG00000169976	SF3B5	1200.93	1263.22	1306.55	1856.8	1665.54	1782.52	1256.9	1768.29	-0.490273	1.20096e-13	3.80273e-12	6	144094881	144095573	-	693	protein_coding	splicing factor 3b subunit 5 [Source:HGNC Symbol;Acc:HGNC:21083]	-	1026	1281	1219	1700	2191	1878	88.4843	92.9717	96.1409	137.804	123.174	131.865
ENSG00000026652	AGPAT4	181.427	229.766	220.795	266.506	296.468	325.562	210.663	296.179	-0.490159	0.000902801	0.00493568	6	161129979	161274061	-	8769	protein_coding	1-acylglycerol-3-phosphate O-acyltransferase 4 [Source:HGNC Symbol;Acc:HGNC:20885]	-	155	233	206	244	390	343	1.05641	1.33641	1.28397	1.5631	1.73271	1.90332
ENSG00000161692	DBF4B	1049.94	1056.14	1054.67	1478.89	1433.69	1529.1	1053.58	1480.56	-0.490088	8.0303e-14	2.58332e-12	17	44708608	44752264	+	7146	protein_coding	DBF4 zinc finger B [Source:HGNC Symbol;Acc:HGNC:17883]	-	897	1071	984	1354	1886	1611	7.50207	7.53809	7.5261	10.644	10.2823	10.9698
ENSG00000138835	RGS3	739.755	681.41	682.749	1048.55	912.968	995.67	701.305	985.728	-0.489776	5.72103e-09	9.26692e-08	9	113444731	113597743	+	13793	protein_coding	regulator of G protein signaling 3 [Source:HGNC Symbol;Acc:HGNC:9999]	-	632	691	637	960	1201	1049	2.73848	2.51973	2.52417	3.90985	3.3923	3.7007
ENSG00000111665	CDCA3	1347.24	1390.43	1451.24	1946.37	1879.15	2058.73	1396.31	1961.41	-0.489264	3.56553e-15	1.315e-13	12	6844793	6852066	-	5653	protein_coding	cell division cycle associated 3 [Source:HGNC Symbol;Acc:HGNC:14624]	-	1151	1410	1354	1782	2472	2169	12.1688	12.5451	13.0911	17.7083	17.0365	18.6702
ENSG00000214049	UCA1	884.897	869.759	896.041	1259.35	1141.02	1324.08	883.566	1241.48	-0.489121	1.84653e-10	3.77192e-09	19	15828206	15836326	+	4152	lincRNA	urothelial cancer associated 1 [Source:HGNC Symbol;Acc:HGNC:37126]	-	756	882	836	1153	1501	1395	10.8822	10.6843	11.0049	15.5998	14.0842	16.3487
ENSG00000001036	FUCA2	2293.01	2390.36	2395.52	3446.01	3274.07	3222.4	2359.63	3314.16	-0.488998	1.26294e-22	9.04656e-21	6	143494811	143511690	-	2793	protein_coding	alpha-L-fucosidase 2 [Source:HGNC Symbol;Acc:HGNC:4008]	-	1959	2424	2235	3155	4307	3395	41.9194	43.6512	43.7366	63.4565	60.0778	59.1475
ENSG00000160783	PMF1	327.74	325.42	371.921	489.322	461.425	488.818	341.694	479.855	-0.488704	1.14283e-05	0.000101538	1	156212993	156240042	+	2520	protein_coding	polyamine modulated factor 1 [Source:HGNC Symbol;Acc:HGNC:9112]	-	280	330	347	448	607	515	6.64063	6.5864	7.52605	9.98677	9.38422	9.9443
ENSG00000179912	R3HDM2	215.372	202.155	259.38	325.486	342.078	280.952	225.636	316.172	-0.488611	0.000785102	0.00437232	12	57253762	57431005	-	5903	protein_coding	R3H domain containing 2 [Source:HGNC Symbol;Acc:HGNC:29167]	-	184	205	242	298	450	296	1.86293	1.74669	2.24068	2.8359	2.96995	2.43998
ENSG00000013297	CLDN11	297.307	305.698	376.209	455.463	474.348	443.258	326.404	457.69	-0.488144	4.96665e-05	0.000382088	3	170418865	170454733	+	3732	protein_coding	claudin 11 [Source:HGNC Symbol;Acc:HGNC:8514]	-	254	310	351	417	624	467	4.06765	4.17787	5.14048	6.27685	6.51408	6.08895
ENSG00000101255	TRIB3	399.14	376.698	361.203	604.007	499.434	493.564	379.014	532.335	-0.487649	1.80064e-05	0.000153876	20	362835	397559	+	3434	protein_coding	tribbles pseudokinase 3 [Source:HGNC Symbol;Acc:HGNC:16228]	-	341	382	337	553	657	520	5.9348	5.59497	5.36374	9.04633	7.45376	7.36835
ENSG00000173581	CCDC106	195.473	225.822	213.292	299.273	300.268	291.393	211.529	296.978	-0.487577	0.000376459	0.00230262	19	55641062	55653161	+	2709	protein_coding	coiled-coil domain containing 106 [Source:HGNC Symbol;Acc:HGNC:30181]	-	167	229	199	274	395	307	3.68434	4.25169	4.01497	5.68184	5.68065	5.51438
ENSG00000005379	TSPOAP1	344.127	329.365	345.126	464.2	461.425	501.157	339.539	475.594	-0.486432	8.78722e-06	8.0468e-05	17	58301228	58328760	-	11354	protein_coding	TSPO associated protein 1 [Source:HGNC Symbol;Acc:HGNC:16831]	-	294	334	322	425	607	528	1.54757	1.47956	1.55005	2.10275	2.08281	2.26283
ENSG00000164885	CDK5	191.962	215.961	215.436	263.229	278.223	332.206	207.786	291.22	-0.486004	0.000927006	0.00504749	7	151053812	151058530	-	2938	protein_coding	cyclin dependent kinase 5 [Source:HGNC Symbol;Acc:HGNC:1774]	-	164	219	201	241	366	350	3.33614	3.7491	3.73923	4.608	4.85333	5.79674
ENSG00000175287	PHYHD1	410.845	427.977	409.435	588.715	558.727	602.717	416.086	583.387	-0.485811	9.8899e-07	1.08065e-05	9	128920895	128942041	+	2915	protein_coding	phytanoyl-CoA dioxygenase domain containing 1 [Source:HGNC Symbol;Acc:HGNC:23396]	-	351	434	382	539	735	635	7.19649	7.48835	7.16247	10.3872	9.82333	10.5999
ENSG00000002587	HS3ST1	225.906	248.503	235.8	329.855	339.797	324.613	236.736	331.422	-0.484737	0.000171343	0.00115208	4	11393150	11429765	-	8166	protein_coding	heparan sulfate-glucosamine 3-sulfotransferase 1 [Source:HGNC Symbol;Acc:HGNC:5194]	-	193	252	220	302	447	342	1.41254	1.55212	1.47249	2.07752	2.13259	2.03791
ENSG00000100196	KDELR3	337.104	297.809	325.833	423.788	483.47	432.818	320.248	446.692	-0.484401	3.40588e-05	0.000272826	22	38468062	38483447	+	1929	protein_coding	KDEL endoplasmic reticulum protein retention receptor 3 [Source:HGNC Symbol;Acc:HGNC:6306]	-	288	302	304	388	636	456	8.92303	7.87426	8.61349	11.2992	12.845	11.5027
ENSG00000137807	KIF23	4644.54	4493.76	4651.7	6114.34	6720.69	6441.96	4596.66	6425.66	-0.484338	3.63425e-28	4.01186e-26	15	69414246	69448427	+	6576	protein_coding	kinesin family member 23 [Source:HGNC Symbol;Acc:HGNC:6392]	-	3968	4557	4340	5598	8841	6787	36.063	34.854	36.0716	47.821	52.3781	50.2208
ENSG00000138074	SLC5A6	797.11	706.063	794.218	1141.39	928.171	1147.54	765.797	1072.36	-0.484173	2.03294e-07	2.55776e-06	2	27199587	27212958	-	5606	protein_coding	solute carrier family 5 member 6 [Source:HGNC Symbol;Acc:HGNC:11041]	-	681	716	741	1045	1221	1209	7.26016	6.42384	7.22442	10.4715	8.48541	10.494
ENSG00000130270	ATP8B3	280.92	286.961	309.756	487.137	427.977	313.223	292.546	409.446	-0.48341	0.00104436	0.00557775	19	1782075	1812276	-	7014	protein_coding	ATPase phospholipid transporting 8B3 [Source:HGNC Symbol;Acc:HGNC:13535]	-	240	291	289	446	563	330	2.04502	2.08671	2.25201	3.57204	3.12718	2.28937
ENSG00000125458	NT5C	335.933	346.129	314.043	480.584	421.896	492.615	332.035	465.032	-0.482999	2.88189e-05	0.000233756	17	75130225	75131795	-	1571	protein_coding	5', 3'-nucleotidase, cytosolic [Source:HGNC Symbol;Acc:HGNC:17144]	-	287	351	293	440	555	519	10.9184	11.2374	10.1936	15.7335	13.7634	16.0753
ENSG00000205981	DNAJC19	331.251	319.503	351.557	416.142	523.759	456.547	334.104	465.483	-0.482935	5.76566e-05	0.000436473	3	180983709	180989774	-	3586	protein_coding	DnaJ heat shock protein family (Hsp40) member C19 [Source:HGNC Symbol;Acc:HGNC:30528]	-	283	324	328	381	689	481	4.71659	4.54433	4.99921	5.96846	7.48547	6.52683
ENSG00000188486	H2AFX	5701.5	5676.11	5845.7	7897.96	7574.37	8601.3	5741.11	8024.54	-0.482769	2.19689e-25	1.92431e-23	11	119093854	119095467	-	1614	protein_coding	H2A histone family member X [Source:HGNC Symbol;Acc:HGNC:4739]	-	4871	5756	5454	7231	9964	9062	180.371	179.371	184.693	251.676	240.514	273.205
ENSG00000125520	SLC2A4RG	2678.1	2588.57	2615.24	3584.72	3683.04	3740.64	2627.3	3669.47	-0.482695	1.79633e-25	1.59074e-23	20	63739861	63743505	+	2244	protein_coding	SLC2A4 regulator [Source:HGNC Symbol;Acc:HGNC:15930]	Others	2288	2625	2440	3282	4845	3941	60.9376	58.8357	59.4299	82.1605	84.1165	85.4576
ENSG00000137273	FOXF2	213.031	206.099	216.507	277.428	286.585	323.664	211.879	295.892	-0.48257	0.000517272	0.00302719	6	1389576	1395603	+	2451	protein_coding	forkhead box F2 [Source:HGNC Symbol;Acc:HGNC:3810]	Fork	182	209	202	254	377	341	4.43793	4.28882	4.50449	5.82154	5.9925	6.76984
ENSG00000051128	HOMER3	327.74	384.587	370.849	466.385	443.181	605.565	361.059	505.044	-0.481552	0.000202392	0.00133741	19	18929201	18941261	-	3422	protein_coding	homer scaffold protein 3 [Source:HGNC Symbol;Acc:HGNC:17514]	-	280	390	346	427	583	638	4.89024	5.73217	5.52629	7.00963	6.63741	9.0721
ENSG00000198794	SCAMP5	352.32	302.739	307.612	491.506	411.254	442.309	320.891	448.356	-0.48129	6.46643e-05	0.000484516	15	74957219	75021496	+	4873	protein_coding	secretory carrier membrane protein 5 [Source:HGNC Symbol;Acc:HGNC:30386]	-	301	307	287	450	541	466	3.69166	3.16867	3.21902	5.18757	4.32525	4.65326
ENSG00000147119	CHST7	435.426	401.351	375.137	540.657	568.61	579.938	403.971	563.068	-0.481089	3.45903e-06	3.4286e-05	X	46573784	46598408	+	2289	protein_coding	carbohydrate sulfotransferase 7 [Source:HGNC Symbol;Acc:HGNC:13817]	-	372	407	350	495	748	611	9.7129	8.943	8.35719	12.1481	12.7311	12.9886
ENSG00000105426	PTPRS	1152.94	997.955	1080.39	1398.06	1502.1	1599.34	1077.1	1499.83	-0.479853	1.5934e-10	3.27562e-09	19	5158495	5340803	-	8565	protein_coding	protein tyrosine phosphatase, receptor type S [Source:HGNC Symbol;Acc:HGNC:9681]	-	985	1012	1008	1280	1976	1685	6.87323	5.94276	6.43237	8.39518	8.98814	9.57282
ENSG00000142794	NBPF3	217.713	209.058	157.557	254.491	278.223	280.952	194.776	271.222	-0.479782	0.0019892	0.00979829	1	21440128	21485005	+	6812	protein_coding	NBPF member 3 [Source:HGNC Symbol;Acc:HGNC:25076]	-	186	212	147	233	366	296	1.63189	1.56529	1.17945	1.92145	2.09323	2.11439
ENSG00000153721	CNKSR3	273.897	263.294	265.811	362.622	393.01	361.63	267.667	372.421	-0.478927	8.95721e-05	0.000649116	6	154387504	154510659	-	21564	protein_coding	CNKSR family member 3 [Source:HGNC Symbol;Acc:HGNC:23034]	-	234	267	248	332	517	381	0.648542	0.622754	0.62858	0.864881	0.934053	0.859732
ENSG00000160767	FAM189B	813.497	700.146	720.262	1031.07	1036.88	1041.23	744.635	1036.39	-0.478894	2.88016e-09	4.9435e-08	1	155247205	155255483	-	4468	protein_coding	family with sequence similarity 189 member B [Source:HGNC Symbol;Acc:HGNC:1233]	-	695	710	672	944	1364	1097	9.29659	7.99245	8.22042	11.8688	11.8935	11.9471
ENSG00000079931	MOXD1	103.004	122.279	118.972	150.729	159.636	169.9	114.752	160.088	-0.47887	0.00996824	0.0382065	6	132296055	132401545	-	5293	protein_coding	monooxygenase DBH like 1 [Source:HGNC Symbol;Acc:HGNC:21063]	-	88	124	111	138	210	179	0.993648	1.1783	1.1462	1.46462	1.54571	1.64558
ENSG00000198911	SREBF2	1444.4	1376.63	1378.36	1976.95	1895.87	1979.95	1399.79	1950.92	-0.478761	4.6412e-16	1.89373e-14	22	41833079	41907308	+	7557	protein_coding	sterol regulatory element binding transcription factor 2 [Source:HGNC Symbol;Acc:HGNC:11290]	bHLH	1234	1396	1286	1810	2494	2086	9.75928	9.29118	9.301	13.4548	12.8575	13.4317
ENSG00000284946	AC068831.7	229.418	234.697	174.707	289.443	308.63	291.393	212.94	296.488	-0.478559	0.00116658	0.00614234	15	90966190	91022566	-	7148	protein_coding	novel transcript	-	196	238	163	265	406	307	1.63879	1.67466	1.24635	2.08261	2.21285	2.08988
ENSG00000239697	TNFSF12	167.381	147.918	128.618	186.772	190.043	241.087	147.973	205.968	-0.47854	0.00704039	0.0286757	17	7548891	7557890	+	1879	protein_coding	TNF superfamily member 12 [Source:HGNC Symbol;Acc:HGNC:11927]	-	143	150	120	171	250	254	4.54843	4.01513	3.49054	5.11231	5.1835	6.5777
ENSG00000111186	WNT5B	532.577	568.992	638.804	897.818	757.893	773.566	580.124	809.759	-0.477962	1.22436e-06	1.32082e-05	12	1529891	1647243	+	4305	protein_coding	Wnt family member 5B [Source:HGNC Symbol;Acc:HGNC:16265]	-	455	577	596	822	997	815	6.3167	6.7412	7.56678	10.7262	9.02261	9.21196
ENSG00000101182	PSMA7	6290.26	6303.29	6278.72	8797.96	8469.85	9021.78	6290.76	8763.2	-0.47782	3.83653e-37	7.4498e-35	20	62136735	62143440	-	1750	protein_coding	proteasome subunit alpha 7 [Source:HGNC Symbol;Acc:HGNC:9536]	-	5374	6392	5858	8055	11142	9505	183.532	183.71	182.957	258.568	248.048	264.29
ENSG00000185838	GNB1L	253.998	238.641	184.353	330.948	278.984	334.105	225.664	314.679	-0.477659	0.00147491	0.00756081	22	19783224	19854939	-	6988	protein_coding	G protein subunit beta 1 like [Source:HGNC Symbol;Acc:HGNC:4397]	-	217	242	172	303	367	352	1.85592	1.7418	1.34528	2.43578	2.04608	2.45108
ENSG00000185043	CIB1	978.537	1064.02	1071.82	1628.52	1308.26	1407.61	1038.13	1448.13	-0.476933	6.57906e-09	1.05612e-07	15	90229975	90234047	-	1472	protein_coding	calcium and integrin binding 1 [Source:HGNC Symbol;Acc:HGNC:16920]	-	836	1079	1000	1491	1721	1483	33.943	36.8679	37.1304	56.9007	45.5495	49.0231
ENSG00000028528	SNX1	1594.22	1653.73	1703.12	2328.65	2350.46	2208.7	1650.36	2295.93	-0.476146	5.26419e-17	2.32446e-15	15	64094123	64146090	+	9780	protein_coding	sorting nexin 1 [Source:HGNC Symbol;Acc:HGNC:11172]	-	1362	1677	1589	2132	3092	2327	8.3232	8.6244	8.8802	12.246	12.3172	11.5778
ENSG00000067225	PKM	58050.9	57093.5	56939.3	80874.6	77701.1	80231.7	57361.2	79602.5	-0.472688	1.71287e-63	1.15026e-60	15	72199029	72231822	-	8571	protein_coding	pyruvate kinase M1/2 [Source:HGNC Symbol;Acc:HGNC:9021]	-	49595	57897	53124	74045	102215	84529	345.827	339.75	338.764	485.302	464.615	479.89
ENSG00000167685	ZNF444	433.085	331.337	444.805	557.041	585.333	530.581	403.075	557.652	-0.471785	6.41932e-05	0.00048121	19	56132599	56160893	+	7239	protein_coding	zinc finger protein 444 [Source:HGNC Symbol;Acc:HGNC:16052]	zf-C2H2	370	336	415	510	770	559	3.05475	2.33451	3.13334	3.95767	4.14402	3.75751
ENSG00000148468	FAM171A1	2353.87	2335.14	2404.09	3201.34	3267.22	3356.23	2364.37	3274.93	-0.470334	1.33761e-22	9.53905e-21	10	15211643	15371062	-	3955	protein_coding	family with sequence similarity 171 member A1 [Source:HGNC Symbol;Acc:HGNC:23522]	-	2011	2368	2243	2931	4298	3536	30.3891	30.1141	30.9971	41.631	42.338	43.5044
ENSG00000168476	REEP4	1011.31	972.316	1061.1	1415.54	1401.76	1400.01	1014.91	1405.77	-0.470298	3.23036e-12	8.42454e-11	8	22138020	22141951	-	2266	protein_coding	receptor accessory protein 4 [Source:HGNC Symbol;Acc:HGNC:26176]	-	864	986	990	1296	1844	1475	22.788	21.8853	23.8788	32.1287	31.7038	31.6737
ENSG00000089685	BIRC5	3105.33	3104.31	3134	4450.86	4227.32	4272.17	3114.55	4316.79	-0.470239	1.33475e-26	1.28049e-24	17	78214186	78225636	+	3815	protein_coding	baculoviral IAP repeat containing 5 [Source:HGNC Symbol;Acc:HGNC:593]	-	2653	3148	2924	4075	5561	4501	41.5618	41.5026	41.891	60.0041	56.7896	57.4092
ENSG00000204366	ZBTB12	162.699	160.738	135.049	194.418	220.45	218.307	152.829	211.058	-0.468401	0.00447942	0.0194333	6	31899607	31901992	-	1875	protein_coding	zinc finger and BTB domain containing 12 [Source:HGNC Symbol;Acc:HGNC:19066]	ZBTB	139	163	126	178	290	230	4.43063	4.37241	3.67288	5.33293	6.02569	5.96889
ENSG00000138395	CDK15	235.27	261.322	311.899	351.7	373.245	393.902	269.497	372.949	-0.468304	0.000433806	0.00260688	2	201790461	201895550	+	6141	protein_coding	cyclin dependent kinase 15 [Source:HGNC Symbol;Acc:HGNC:14434]	-	201	265	291	322	491	415	1.95618	2.17041	2.58995	2.94554	3.11496	3.28834
ENSG00000110446	SLC15A3	245.805	250.475	302.253	391.021	361.842	353.088	266.178	368.65	-0.468195	0.000313662	0.00195946	11	60937084	60952530	-	6118	protein_coding	solute carrier family 15 member 3 [Source:HGNC Symbol;Acc:HGNC:18068]	-	210	254	282	358	476	372	2.05145	2.08814	2.51929	3.28716	3.03115	2.9587
ENSG00000101246	ARFRP1	1490.05	1505.81	1503.76	2105.83	2055.51	2063.48	1499.87	2074.94	-0.467671	5.07233e-17	2.2459e-15	20	63698642	63708025	-	7627	protein_coding	ADP ribosylation factor related protein 1 [Source:HGNC Symbol;Acc:HGNC:662]	-	1273	1527	1403	1928	2704	2174	9.97531	10.0698	10.0541	14.2004	13.8122	13.8699
ENSG00000100982	PCIF1	1049.94	999.927	1087.9	1482.16	1442.81	1412.35	1045.92	1445.78	-0.467216	3.9224e-12	1.00664e-10	20	45934628	45948023	+	3219	protein_coding	PDX1 C-terminal inhibiting factor 1 [Source:HGNC Symbol;Acc:HGNC:16200]	-	897	1014	1015	1357	1898	1488	16.6542	15.8435	17.2339	23.6813	22.9713	22.4931
ENSG00000120896	SORBS3	767.847	754.383	871.389	1096.61	1014.83	1199.74	797.873	1103.73	-0.46702	6.73756e-08	9.15593e-07	8	22544986	22575788	+	6097	protein_coding	sorbin and SH3 domain containing 3 [Source:HGNC Symbol;Acc:HGNC:30907]	-	656	765	813	1004	1335	1264	6.43042	6.31074	7.28807	9.2505	8.53051	10.0878
ENSG00000117906	RCN2	1629.33	1737.55	1687.04	2345.03	2389.98	2251.41	1684.64	2328.81	-0.466843	8.89382e-17	3.84294e-15	15	76931619	76954392	+	10019	protein_coding	reticulocalbin 2 [Source:HGNC Symbol;Acc:HGNC:9935]	-	1392	1762	1574	2147	3144	2372	8.30361	8.84538	8.58654	12.038	12.2255	11.5201
ENSG00000135521	LTV1	683.571	588.714	676.318	980.828	912.208	794.448	649.535	895.828	-0.464411	1.42631e-06	1.51935e-05	6	143843344	143863812	+	1847	protein_coding	LTV1 ribosome biogenesis factor [Source:HGNC Symbol;Acc:HGNC:21173]	-	584	597	631	898	1200	837	18.8972	16.2571	18.6724	27.3122	25.3119	22.0509
ENSG00000100300	TSPO	2257.89	2176.37	2279.76	3208.99	2914.5	3145.52	2238.01	3089.67	-0.464277	4.61564e-18	2.26799e-16	22	43151514	43163242	+	1455	protein_coding	translocator protein [Source:HGNC Symbol;Acc:HGNC:1158]	-	1929	2207	2127	2938	3834	3314	79.2357	76.2912	79.8992	113.432	102.66	110.83
ENSG00000130821	SLC6A8	174.404	154.821	177.922	217.355	229.572	251.528	169.049	232.818	-0.464151	0.00293335	0.0135386	X	153688099	153696593	+	5498	protein_coding	solute carrier family 6 member 8 [Source:HGNC Symbol;Acc:HGNC:11055]	-	149	157	166	199	302	265	1.6197	1.43625	1.65022	2.03327	2.13999	2.34535
ENSG00000163479	SSR2	2349.19	2266.11	2285.12	3212.27	3076.42	3215.76	2300.14	3168.15	-0.461607	4.62365e-21	3.01698e-19	1	156009048	156020959	-	6651	protein_coding	signal sequence receptor subunit 2 [Source:HGNC Symbol;Acc:HGNC:11324]	-	2007	2298	2132	2941	4047	3388	18.0348	17.3779	17.5202	24.8402	23.7059	24.787
ENSG00000100116	GCAT	120.561	126.224	103.966	171.481	146.713	166.103	116.917	161.433	-0.461469	0.0136304	0.0495306	22	37807905	37817176	+	2104	protein_coding	glycine C-acetyltransferase [Source:HGNC Symbol;Acc:HGNC:4188]	-	103	128	97	157	193	175	2.92579	3.05984	2.51979	4.19181	3.57373	4.04725
ENSG00000101986	ABCD1	491.61	426.991	460.882	547.21	730.526	614.107	459.827	630.615	-0.461158	5.76193e-05	0.000436395	X	153724868	153744762	+	4233	protein_coding	ATP binding cassette subfamily D member 1 [Source:HGNC Symbol;Acc:HGNC:61]	-	420	433	430	501	961	647	5.92998	5.14487	5.55211	6.6487	8.84474	7.43744
ENSG00000169738	DCXR	493.951	472.352	457.667	658.619	574.691	728.007	474.657	653.772	-0.460052	1.37913e-05	0.000120605	17	82035136	82037732	-	1902	protein_coding	dicarbonyl and L-xylulose reductase [Source:HGNC Symbol;Acc:HGNC:18985]	-	422	479	427	603	756	767	13.2603	12.6666	12.2703	17.8096	15.4854	19.6224
ENSG00000112414	ADGRG6	1394.06	1386.49	1304.4	1869.91	1856.34	1892.63	1361.65	1872.96	-0.459892	1.26321e-14	4.41629e-13	6	142301854	142446266	+	8473	protein_coding	adhesion G protein-coupled receptor G6 [Source:HGNC Symbol;Acc:HGNC:13841]	-	1191	1406	1217	1712	2442	1994	8.40091	8.34609	7.85039	11.3505	11.2284	11.4513
ENSG00000033800	PIAS1	715.175	605.479	597.003	813.716	931.972	884.618	639.219	876.769	-0.459753	8.70889e-07	9.68008e-06	15	68054179	68198603	+	10776	protein_coding	protein inhibitor of activated STAT 1 [Source:HGNC Symbol;Acc:HGNC:2752]	zf-MIZ	611	614	557	745	1226	932	3.38872	2.8658	2.82511	3.8837	4.43244	4.20848
ENSG00000184897	H1FX	883.727	808.62	882.107	1183.98	1136.46	1216.82	858.151	1179.09	-0.458594	7.57382e-10	1.42104e-08	3	129314771	129316277	-	1507	protein_coding	H1 histone family member X [Source:HGNC Symbol;Acc:HGNC:4722]	-	755	820	823	1084	1495	1282	29.9423	27.3675	29.8486	40.4076	38.649	41.3945
ENSG00000101447	FAM83D	2381.97	2349.93	2429.81	3136.9	3298.39	3400.84	2387.24	3278.71	-0.458515	7.23077e-20	4.177e-18	20	38926312	38953106	+	2475	protein_coding	family with sequence similarity 83 member D [Source:HGNC Symbol;Acc:HGNC:16122]	-	2035	2383	2267	2872	4339	3583	49.1407	48.4266	50.0627	65.1864	68.3006	70.4432
ENSG00000146826	C7orf43	387.435	361.907	367.634	541.749	467.506	527.734	372.325	512.33	-0.458484	2.65264e-05	0.000216688	7	100154420	100158715	-	3255	protein_coding	chromosome 7 open reading frame 43 [Source:HGNC Symbol;Acc:HGNC:25604]	-	331	367	343	496	615	556	6.07755	5.67087	5.75945	8.56009	7.36096	8.31172
ENSG00000085871	MGST2	141.63	132.14	150.055	185.68	206.007	188.883	141.275	193.523	-0.457322	0.00646636	0.0267279	4	139665768	139740745	+	3182	protein_coding	microsomal glutathione S-transferase 2 [Source:HGNC Symbol;Acc:HGNC:7063]	-	121	134	140	170	271	199	2.27267	2.11807	2.40473	3.00121	3.31802	3.04313
ENSG00000160446	ZDHHC12	683.571	725.785	711.688	987.382	978.343	948.212	707.015	971.312	-0.45729	4.64928e-09	7.67751e-08	9	128720869	128724127	-	2597	protein_coding	zinc finger DHHC-type containing 12 [Source:HGNC Symbol;Acc:HGNC:19159]	-	584	736	664	904	1287	999	13.4398	14.2541	13.9744	19.5544	19.3071	18.7181
ENSG00000269958	AL049840.4	216.542	207.085	217.579	251.214	352.72	272.409	213.736	292.115	-0.457211	0.00309035	0.0141538	14	103696353	103697163	+	811	sense_intronic	novel transcript, sense intronic to KLC1	-	185	210	203	230	464	287	13.6334	13.0237	13.6809	15.9314	22.2899	17.2198
ENSG00000104299	INTS9	216.542	211.03	227.226	328.763	280.504	291.393	218.266	300.22	-0.457019	0.000942359	0.00511725	8	28767661	28890242	-	4905	protein_coding	integrator complex subunit 9 [Source:HGNC Symbol;Acc:HGNC:25592]	-	185	214	212	301	369	307	2.25416	2.19437	2.3623	3.44727	2.93088	3.04556
ENSG00000169371	SNUPN	374.56	265.267	288.319	477.307	400.611	394.851	309.382	424.257	-0.456659	0.000998156	0.00536064	15	75598083	75626469	-	3516	protein_coding	snurportin 1 [Source:HGNC Symbol;Acc:HGNC:14245]	-	320	269	269	437	527	416	5.43943	3.84803	4.18159	6.982	5.83945	5.75721
ENSG00000128567	PODXL	8325.76	8181.85	8268.01	11378.9	11163.9	11457.3	8258.54	11333.4	-0.456543	1.96643e-43	5.86905e-41	7	131500262	131558217	-	6874	protein_coding	podocalyxin like [Source:HGNC Symbol;Acc:HGNC:9171]	-	7113	8297	7714	10418	14686	12071	61.8437	60.7081	61.335	85.1378	83.2346	85.4478
ENSG00000196976	LAGE3	662.502	658.729	583.07	855.221	884.842	871.33	634.767	870.464	-0.456311	8.5658e-08	1.13813e-06	X	154477769	154479257	-	949	protein_coding	L antigen family member 3 [Source:HGNC Symbol;Acc:HGNC:26058]	-	566	668	544	783	1164	918	35.6453	35.4034	31.3307	46.3493	47.7856	47.07
ENSG00000168003	SLC3A2	5489.64	5557.78	5363.38	7778.91	6761.74	7984.34	5470.27	7508.33	-0.456066	9.92077e-18	4.75872e-16	11	62856102	62888875	+	5178	protein_coding	solute carrier family 3 member 2 [Source:HGNC Symbol;Acc:HGNC:11026]	-	4690	5636	5004	7122	8895	8412	54.1331	54.7449	52.8194	77.2658	66.9259	79.0505
ENSG00000125821	DTD1	323.058	378.671	376.209	493.691	475.868	511.598	359.312	493.719	-0.455569	3.93199e-05	0.000310952	20	18587893	18766644	+	6465	protein_coding	D-tyrosyl-tRNA deacylase 1 [Source:HGNC Symbol;Acc:HGNC:16219]	-	276	384	351	452	626	539	2.55148	2.98743	2.9674	3.92751	3.77238	4.05684
ENSG00000141391	PRELID3A	132.266	119.321	139.336	191.141	178.641	166.103	130.308	178.628	-0.455179	0.00967827	0.037308	18	12407896	12432238	+	2643	protein_coding	PRELI domain containing 3A [Source:HGNC Symbol;Acc:HGNC:24639]	-	113	121	130	175	235	175	2.55525	2.30262	2.68834	3.71953	3.46402	3.22187
ENSG00000055732	MCOLN3	276.238	263.294	242.231	361.53	414.294	293.291	260.588	356.372	-0.455	0.00158422	0.00802166	1	85018082	85048499	-	6623	protein_coding	mucolipin 3 [Source:HGNC Symbol;Acc:HGNC:13358]	-	236	267	226	331	545	309	2.12965	2.02764	1.86505	2.80751	3.20591	2.27024
ENSG00000007944	MYLIP	294.966	249.489	250.806	335.317	403.652	346.444	265.087	361.804	-0.45448	0.000653201	0.00372792	6	16129125	16148248	+	3033	protein_coding	myosin regulatory light chain interacting protein [Source:HGNC Symbol;Acc:HGNC:21155]	-	252	253	234	307	531	365	4.96569	4.19549	4.21678	5.68609	6.82075	5.85582
ENSG00000104549	SQLE	241.123	207.085	248.662	327.671	303.309	323.664	232.29	318.215	-0.454396	0.000785749	0.0043729	8	124998497	125022283	+	4305	protein_coding	squalene epoxidase [Source:HGNC Symbol;Acc:HGNC:11279]	-	206	210	232	300	399	341	2.85987	2.45347	2.94546	3.91467	3.61085	3.85433
ENSG00000173905	GOLIM4	1088.56	1167.57	1164	1534.59	1526.43	1625.91	1140.04	1562.31	-0.453554	5.6302e-12	1.40034e-10	3	168008677	168095975	-	4647	protein_coding	golgi integral membrane protein 4 [Source:HGNC Symbol;Acc:HGNC:15448]	-	930	1184	1086	1405	2008	1713	11.9609	12.8149	12.7731	16.9844	16.8345	17.9371
ENSG00000167130	DOLPP1	568.863	555.186	607.721	846.483	725.965	801.092	577.257	791.18	-0.45233	9.1185e-07	1.00729e-05	9	129081100	129090438	+	2249	protein_coding	dolichyldiphosphatase 1 [Source:HGNC Symbol;Acc:HGNC:29565]	-	486	563	567	775	955	844	12.9151	12.5908	13.7794	19.358	16.5434	18.2608
ENSG00000130332	LSM7	1110.8	1273.08	1251.88	1682.04	1545.43	1755	1211.92	1660.83	-0.452141	4.90555e-10	9.51416e-09	19	2321517	2328620	-	1698	protein_coding	LSM7 homolog, U6 small nuclear RNA and mRNA degradation associated [Source:HGNC Symbol;Acc:HGNC:20470]	-	949	1291	1168	1540	2033	1849	33.4026	38.2405	37.5961	50.9484	46.6455	52.9867
ENSG00000227234	SPANXB1	220.054	216.947	239.016	323.302	281.264	321.766	225.339	308.777	-0.451656	0.000955286	0.00517175	X	141002591	141003706	+	469	protein_coding	SPANX family member B1 [Source:HGNC Symbol;Acc:HGNC:14329]	-	188	220	223	296	370	339	23.9572	23.5931	25.9878	35.4541	30.7354	35.1718
ENSG00000130699	TAF4	764.336	809.606	775.997	964.445	1077.93	1169.37	783.313	1070.58	-0.451513	8.6277e-08	1.14447e-06	20	61953469	62065810	-	9808	protein_coding	TATA-box binding protein associated factor 4 [Source:HGNC Symbol;Acc:HGNC:11537]	-	653	821	724	883	1418	1232	3.9791	4.21015	4.03456	5.05741	5.63256	6.1122
ENSG00000241839	PLEKHO2	188.45	179.474	209.005	271.967	250.857	265.765	192.31	262.863	-0.449727	0.00202107	0.00991887	15	64841883	64868007	+	3726	protein_coding	pleckstrin homology domain containing O2 [Source:HGNC Symbol;Acc:HGNC:30026]	-	161	182	195	249	330	280	2.58247	2.45676	2.86042	3.75408	3.45049	3.65664
ENSG00000188026	RILPL1	182.598	242.586	211.148	303.642	288.106	280.003	212.111	290.583	-0.449609	0.00202503	0.00992896	12	123470054	123533718	-	8670	protein_coding	Rab interacting lysosomal protein like 1 [Source:HGNC Symbol;Acc:HGNC:26814]	-	156	246	197	278	379	295	1.07537	1.42709	1.2419	1.80125	1.70306	1.65566
ENSG00000105607	GCDH	375.73	400.365	372.993	539.565	507.796	522.988	383.03	523.449	-0.448431	1.54129e-05	0.000133769	19	12891026	12914207	+	4136	protein_coding	glutaryl-CoA dehydrogenase [Source:HGNC Symbol;Acc:HGNC:4189]	-	321	406	348	494	668	551	4.63849	4.9372	4.59872	6.70956	6.29225	6.48244
ENSG00000145569	OTULINL	256.339	234.697	279.745	303.642	361.842	383.461	256.927	349.648	-0.448212	0.00103573	0.00553841	5	14581775	14615007	+	4074	protein_coding	OTU deubiquitinase with linear linkage specificity like [Source:HGNC Symbol;Acc:HGNC:25629]	-	219	238	261	278	476	404	3.21274	2.93826	3.50153	3.83329	4.55193	4.82534
ENSG00000166938	DIS3L	952.786	1056.14	1045.02	1392.6	1300.66	1479.74	1017.98	1391	-0.448171	1.64891e-09	2.95284e-08	15	66293217	66333898	+	5436	protein_coding	DIS3 like exosome 3'-5' exoribonuclease [Source:HGNC Symbol;Acc:HGNC:28698]	-	814	1071	975	1275	1711	1559	8.94946	9.90934	9.80309	13.1758	12.2625	13.9551
ENSG00000179085	DPM3	361.684	310.628	315.115	486.045	407.453	454.648	329.142	449.382	-0.447919	0.000185791	0.00123633	1	155139891	155140595	-	622	protein_coding	dolichyl-phosphate mannosyltransferase subunit 3 [Source:HGNC Symbol;Acc:HGNC:3007]	-	309	315	294	445	536	479	29.6907	25.4715	25.8342	40.1899	33.5726	37.4725
ENSG00000211445	GPX3	2098.7	2092.55	2122.2	2959.96	2890.18	2757.31	2104.49	2869.15	-0.446909	3.05525e-18	1.534e-16	5	151020438	151028993	+	3163	protein_coding	glutathione peroxidase 3 [Source:HGNC Symbol;Acc:HGNC:4555]	-	1793	2122	1980	2710	3802	2905	33.8792	33.7428	34.214	48.1302	46.8299	44.6904
ENSG00000110172	CHORDC1	952.786	986.121	1084.68	1343.45	1381.99	1395.27	1007.86	1373.57	-0.446641	3.38965e-10	6.71968e-09	11	90201160	90223364	-	10655	protein_coding	cysteine and histidine rich domain containing 1 [Source:HGNC Symbol;Acc:HGNC:14525]	-	814	1000	1012	1230	1818	1470	4.56586	4.72043	5.19117	6.48484	6.64738	6.71323
ENSG00000124920	MYRF	201.326	241.6	211.148	273.059	292.667	326.511	218.025	297.412	-0.44654	0.00177385	0.00887313	11	61752642	61788518	+	10680	protein_coding	myelin regulatory factor [Source:HGNC Symbol;Acc:HGNC:1181]	NDT80/PhoG	172	245	197	250	385	344	0.962518	1.1538	1.00817	1.31497	1.40443	1.56731
ENSG00000259494	MRPL46	191.962	151.863	129.69	210.802	194.604	239.189	157.838	214.865	-0.44641	0.0119703	0.0445348	15	88459476	88467419	-	6432	protein_coding	mitochondrial ribosomal protein L46 [Source:HGNC Symbol;Acc:HGNC:1192]	-	164	154	121	193	256	252	1.52388	1.20423	1.0282	1.68562	1.55062	1.90643
ENSG00000176340	COX8A	2348.02	2173.41	2181.15	3248.31	2788.32	3097.11	2234.19	3044.58	-0.445499	2.92676e-13	8.7353e-12	11	63974607	63976543	+	507	protein_coding	cytochrome c oxidase subunit 8A [Source:HGNC Symbol;Acc:HGNC:2294]	-	2006	2204	2035	2974	3668	3263	236.469	218.644	219.379	329.519	281.859	313.167
ENSG00000160447	PKN3	888.409	844.12	851.024	1183.98	1096.17	1239.6	861.184	1173.25	-0.445261	4.8915e-09	8.03633e-08	9	128702523	128720918	+	3375	protein_coding	protein kinase N3 [Source:HGNC Symbol;Acc:HGNC:17999]	-	759	856	794	1084	1442	1306	13.4406	12.7566	12.8583	18.0428	16.6457	18.8294
ENSG00000077348	EXOSC5	609.83	619.284	595.931	839.93	782.218	863.737	608.349	828.628	-0.444125	2.04788e-07	2.57455e-06	19	41386374	41397479	-	1488	protein_coding	exosome component 5 [Source:HGNC Symbol;Acc:HGNC:24662]	-	521	628	556	769	1029	910	20.926	21.2271	20.4225	29.0316	26.9415	29.7581
ENSG00000135299	ANKRD6	158.017	124.251	128.618	180.219	190.043	186.985	136.962	185.749	-0.444115	0.010941	0.0412965	6	89433170	89633834	+	8329	protein_coding	ankyrin repeat domain 6 [Source:HGNC Symbol;Acc:HGNC:17280]	-	135	126	120	165	250	197	0.968708	0.760874	0.787456	1.11286	1.16938	1.15091
ENSG00000130702	LAMA5	6066.7	5261.94	5934.66	7696.99	8335.3	7427.19	5754.43	7819.83	-0.4434	2.20922e-16	9.29662e-15	20	62307955	62367312	-	14291	protein_coding	laminin subunit alpha 5 [Source:HGNC Symbol;Acc:HGNC:6485]	-	5183	5336	5537	7047	10965	7825	21.6756	18.7797	21.1763	27.7006	29.8921	26.6434
ENSG00000169733	RFNG	351.15	393.462	407.291	526.458	523.759	517.293	383.968	522.503	-0.44287	2.78846e-05	0.00022652	17	82047902	82051831	-	3865	protein_coding	RFNG O-fucosylpeptide 3-beta-N-acetylglucosaminyltransferase [Source:HGNC Symbol;Acc:HGNC:9974]	-	300	399	380	482	689	545	4.63899	5.19228	5.37368	7.0056	6.94512	6.86143
ENSG00000162244	RPL29	9476.36	9474.65	9430.94	13092.6	11478.6	14014.4	9460.65	12861.9	-0.442667	1.11124e-16	4.78875e-15	3	51993522	51995942	-	2058	protein_coding	ribosomal protein L29 [Source:HGNC Symbol;Acc:HGNC:10331]	-	8096	9608	8799	11987	15100	14765	235.113	234.813	233.682	327.2	285.852	349.104
ENSG00000119777	TMEM214	1094.42	1109.39	1107.19	1554.25	1354.63	1596.49	1103.66	1501.79	-0.442202	2.04955e-09	3.61803e-08	2	27032910	27041695	+	4910	protein_coding	transmembrane protein 214 [Source:HGNC Symbol;Acc:HGNC:25983]	-	935	1125	1033	1423	1782	1682	11.381	11.5241	11.4989	16.2806	14.1396	16.6691
ENSG00000129932	DOHH	660.161	640.979	615.224	889.08	774.616	943.466	638.788	869.054	-0.442132	1.63838e-06	1.72812e-05	19	3490822	3500940	-	2031	protein_coding	deoxyhypusine hydroxylase [Source:HGNC Symbol;Acc:HGNC:28662]	-	564	650	574	814	1019	994	16.5967	16.0968	15.4468	22.5145	19.5467	23.8146
ENSG00000171700	RGS19	407.334	325.42	379.424	464.2	500.194	542.92	370.726	502.438	-0.442131	0.000150642	0.00103052	20	64073181	64079988	-	2028	protein_coding	regulator of G protein signaling 19 [Source:HGNC Symbol;Acc:HGNC:13735]	-	348	330	354	425	658	572	10.2556	8.18429	9.54055	11.7725	12.6406	13.7245
ENSG00000120437	ACAT2	1205.61	1362.82	1314.05	1919.06	1775	1587	1294.16	1760.35	-0.442102	4.45471e-09	7.38647e-08	6	159760328	159779055	+	4299	protein_coding	acetyl-CoA acetyltransferase 2 [Source:HGNC Symbol;Acc:HGNC:94]	-	1030	1382	1226	1757	2335	1672	14.3193	16.1687	15.5869	22.9589	21.1607	18.925
ENSG00000015475	BID	643.775	639.993	640.948	885.804	865.077	861.838	641.572	870.906	-0.440529	4.64063e-08	6.52323e-07	22	17734138	17774770	-	4446	protein_coding	BH3 interacting domain death agonist [Source:HGNC Symbol;Acc:HGNC:1050]	-	550	649	598	811	1138	908	7.39342	7.34193	7.35139	10.2471	9.97201	9.93765
ENSG00000169299	PGM2	1555.59	1625.13	1645.24	2159.35	2131.53	2260.9	1608.65	2183.93	-0.440264	1.13033e-14	3.96897e-13	4	37826633	37862937	+	3704	protein_coding	phosphoglucomutase 2 [Source:HGNC Symbol;Acc:HGNC:8906]	-	1329	1648	1535	1977	2804	2382	21.444	22.378	22.6504	29.9836	29.4929	31.2923
ENSG00000167508	MVD	309.012	310.628	319.402	417.234	412.774	444.207	313.014	424.739	-0.439854	0.000110391	0.000784124	16	88651935	88663161	-	4717	protein_coding	mevalonate diphosphate decarboxylase [Source:HGNC Symbol;Acc:HGNC:7529]	-	264	315	298	382	543	468	3.34495	3.35876	3.45293	4.5493	4.48481	4.82778
ENSG00000188747	NOXA1	200.155	200.183	218.651	312.38	280.504	247.731	206.33	280.205	-0.439652	0.00264513	0.0124109	9	137423350	137434406	+	1678	protein_coding	NADPH oxidase activator 1 [Source:HGNC Symbol;Acc:HGNC:10668]	-	171	203	204	286	369	261	6.09054	6.0847	6.64471	9.57462	8.56731	7.56861
ENSG00000114988	LMAN2L	842.759	836.231	864.958	1177.43	1180.55	1091.54	847.983	1149.84	-0.43963	2.48056e-09	4.32676e-08	2	96705929	96740064	-	2709	protein_coding	lectin, mannose binding 2 like [Source:HGNC Symbol;Acc:HGNC:19263]	-	720	848	807	1078	1553	1150	15.8846	15.7442	16.2818	22.3541	22.3343	20.6565
ENSG00000140350	ANP32A	2294.18	2570.82	2439.46	3462.39	3136.47	3317.32	2434.82	3305.39	-0.439032	5.28972e-15	1.903e-13	15	68778535	68820897	-	7544	protein_coding	acidic nuclear phosphoprotein 32 family member A [Source:HGNC Symbol;Acc:HGNC:13233]	-	1960	2607	2276	3170	4126	3495	15.5277	17.381	16.4895	23.6051	21.3078	22.5431
ENSG00000063660	GPC1	1250.09	1175.46	1210.08	1566.27	1613.09	1745.51	1211.88	1641.62	-0.438835	4.14728e-11	9.30943e-10	2	240435671	240468078	+	6516	protein_coding	glypican 1 [Source:HGNC Symbol;Acc:HGNC:4449]	-	1068	1192	1129	1434	2122	1839	9.79585	9.20089	9.47002	12.3628	12.6875	13.7331
ENSG00000139998	RAB15	306.671	298.795	317.258	384.467	416.575	448.004	307.575	416.349	-0.438478	0.00020406	0.00134733	14	64945814	64973226	-	5015	protein_coding	RAB15, member RAS oncogene family [Source:HGNC Symbol;Acc:HGNC:20150]	-	262	303	296	352	548	472	3.12235	3.03883	3.22596	3.94293	4.25716	4.57971
ENSG00000131037	EPS8L1	242.293	241.6	212.22	337.501	266.821	341.698	232.038	315.34	-0.438354	0.0024382	0.0116021	19	55072020	55087923	+	5341	protein_coding	EPS8 like 1 [Source:HGNC Symbol;Acc:HGNC:21295]	-	207	245	198	309	351	360	2.31633	2.30716	2.02619	3.25	2.56032	3.2798
ENSG00000213465	ARL2	839.248	871.731	956.063	1165.42	1187.39	1261.44	889.014	1204.75	-0.438169	8.71563e-09	1.37446e-07	11	65014113	65022184	+	2084	protein_coding	ADP ribosylation factor like GTPase 2 [Source:HGNC Symbol;Acc:HGNC:693]	-	717	884	892	1067	1562	1329	20.5624	21.3348	23.394	28.7617	29.2007	31.0309
ENSG00000183963	SMTN	1726.49	1761.21	1795.3	2532.9	2043.35	2586.46	1761	2387.57	-0.437198	7.19051e-09	1.14856e-07	22	31064105	31104757	+	10242	protein_coding	smoothelin [Source:HGNC Symbol;Acc:HGNC:11126]	-	1475	1786	1675	2319	2688	2725	8.60715	8.77064	8.93857	12.7193	10.2248	12.9464
ENSG00000166123	GPT2	340.615	366.837	400.86	495.875	536.682	466.987	369.438	499.848	-0.436972	9.79015e-05	0.000703468	16	46884378	46931297	+	6354	protein_coding	glutamic--pyruvic transaminase 2 [Source:HGNC Symbol;Acc:HGNC:18062]	-	291	372	374	454	706	492	2.73714	2.94463	3.21708	4.0138	4.3288	3.76778
ENSG00000128228	SDF2L1	273.897	314.573	234.728	411.773	348.159	357.834	274.399	372.589	-0.436938	0.0014039	0.00724055	22	21642261	21644298	+	1099	protein_coding	stromal cell derived factor 2 like 1 [Source:HGNC Symbol;Acc:HGNC:10676]	-	234	319	219	377	458	377	12.7254	14.5992	10.8914	19.2704	16.236	16.6921
ENSG00000048162	NOP16	655.479	678.452	623.799	907.648	829.349	914.991	652.577	883.996	-0.435717	2.68893e-07	3.28315e-06	5	176383938	176388975	-	2862	protein_coding	NOP16 nucleolar protein [Source:HGNC Symbol;Acc:HGNC:26934]	-	560	688	582	831	1091	964	11.6942	12.0908	11.1145	16.3109	14.8513	16.3898
ENSG00000185164	NOMO2	1138.9	1170.53	1291.54	1635.08	1416.96	1821.44	1200.32	1624.49	-0.434846	2.81176e-07	3.40987e-06	16	18417325	18562211	-	6801	protein_coding	NODAL modulator 2 [Source:HGNC Symbol;Acc:HGNC:22652]	-	973	1187	1205	1497	1864	1919	8.55051	8.77835	9.68394	12.3651	10.6778	13.73
ENSG00000185019	UBOX5	200.155	148.904	216.507	255.583	260.739	245.833	188.522	254.052	-0.43401	0.00709812	0.0288703	20	3107573	3160196	-	4738	protein_coding	U-box domain containing 5 [Source:HGNC Symbol;Acc:HGNC:17777]	-	171	151	202	234	343	259	2.15701	1.60294	2.33021	2.7744	2.82039	2.65994
ENSG00000114859	CLCN2	184.939	181.446	142.552	235.923	211.328	241.087	169.646	229.446	-0.433711	0.00757599	0.0305027	3	184346185	184361651	-	8523	protein_coding	chloride voltage-gated channel 2 [Source:HGNC Symbol;Acc:HGNC:2020]	-	158	184	133	216	278	254	1.10794	1.08583	0.852898	1.42367	1.27076	1.45014
ENSG00000157240	FZD1	1005.46	1092.62	969.996	1374.03	1385.04	1386.72	1022.69	1381.93	-0.433471	5.05177e-10	9.75083e-09	7	91264364	91271326	+	6963	protein_coding	frizzled class receptor 1 [Source:HGNC Symbol;Acc:HGNC:4038]	-	859	1108	905	1258	1822	1461	7.37308	8.00347	7.10379	10.1492	10.1944	10.2099
ENSG00000130707	ASS1	319.546	355.99	257.237	404.127	452.303	402.444	310.924	419.625	-0.433311	0.000989504	0.00532304	9	130444929	130501274	+	3050	protein_coding	argininosuccinate synthase 1 [Source:HGNC Symbol;Acc:HGNC:758]	-	273	361	240	370	595	424	5.34952	5.95309	4.3008	6.81474	7.60024	6.76446
ENSG00000105281	SLC1A5	3155.67	3202.92	3250.83	4593.95	4056.28	4336.72	3203.14	4328.98	-0.433149	1.46686e-17	6.8725e-16	19	46774883	46788594	-	3332	protein_coding	solute carrier family 1 member 5 [Source:HGNC Symbol;Acc:HGNC:10943]	-	2696	3248	3033	4206	5336	4569	48.3578	49.0282	49.7514	70.9107	62.3909	66.7242
ENSG00000140553	UNC45A	1467.81	1338.17	1425.52	2086.17	1765.88	1863.2	1410.5	1905.09	-0.432406	7.6922e-10	1.44157e-08	15	90930180	90954093	+	7498	protein_coding	unc-45 myosin chaperone A [Source:HGNC Symbol;Acc:HGNC:30594]	-	1254	1357	1330	1910	2323	1963	9.99549	9.10268	9.69492	14.3099	12.0702	12.7392
ENSG00000198917	SPOUT1	682.401	698.174	742.771	1021.24	863.557	986.179	707.782	956.992	-0.432198	7.24078e-07	8.16082e-06	9	128819651	128829821	-	4593	protein_coding	SPOUT domain containing methyltransferase 1 [Source:HGNC Symbol;Acc:HGNC:26933]	-	583	708	693	935	1136	1039	7.58619	7.75303	8.2466	11.4357	9.63589	11.0074
ENSG00000213614	HEXA	584.079	601.534	557.346	880.343	731.287	745.092	580.986	785.574	-0.43198	6.30562e-06	5.93666e-05	15	72340919	72376476	-	12611	protein_coding	hexosaminidase subunit alpha [Source:HGNC Symbol;Acc:HGNC:4878]	-	499	610	520	806	962	785	2.36485	2.43285	2.25368	3.59032	2.97191	3.02892
ENSG00000105771	SMG9	1371.82	1378.6	1336.56	1876.46	1816.05	1817.64	1362.33	1836.72	-0.430433	2.69633e-13	8.15325e-12	19	43727992	43754990	-	7927	protein_coding	SMG9, nonsense mediated mRNA decay factor [Source:HGNC Symbol;Acc:HGNC:25763]	-	1172	1398	1247	1718	2389	1915	8.8363	8.87019	8.59796	12.1748	11.7413	11.7551
ENSG00000168434	COG7	184.939	149.89	131.834	211.894	210.568	205.019	155.554	209.16	-0.430142	0.0113031	0.0424842	16	23388493	23453180	-	4343	protein_coding	component of oligomeric golgi complex 7 [Source:HGNC Symbol;Acc:HGNC:18622]	-	158	152	123	194	277	216	2.1743	1.76031	1.54794	2.50934	2.48485	2.42009
ENSG00000167880	EVPL	1288.72	1327.32	1272.25	1723.55	1717.99	1798.66	1296.1	1746.73	-0.429984	1.60138e-12	4.39684e-11	17	76004502	76027452	-	7510	protein_coding	envoplakin [Source:HGNC Symbol;Acc:HGNC:3503]	-	1101	1346	1187	1578	2260	1895	8.76192	9.01446	8.63871	11.8036	11.7241	12.2783
ENSG00000178802	MPI	450.642	539.408	524.12	648.788	706.201	685.294	504.723	680.095	-0.429609	1.22581e-05	0.000108195	15	74890005	74902219	+	9090	protein_coding	mannose phosphate isomerase [Source:HGNC Symbol;Acc:HGNC:7216]	-	385	547	489	594	929	722	2.53133	3.02662	2.94024	3.67088	3.98164	3.86492
ENSG00000125835	SNRPB	3163.86	3100.37	2964.65	4167.97	4048.68	4215.23	3076.29	4143.96	-0.429602	6.61978e-21	4.16762e-19	20	2461634	2470853	-	1278	protein_coding	small nuclear ribonucleoprotein polypeptides B and B1 [Source:HGNC Symbol;Acc:HGNC:11153]	-	2703	3144	2766	3816	5326	4441	126.406	123.733	118.293	167.736	162.361	169.09
ENSG00000111961	SASH1	505.656	513.769	461.954	637.866	662.871	693.837	493.793	664.858	-0.429551	5.96396e-06	5.65418e-05	6	148272304	148552050	+	11143	protein_coding	SAM and SH3 domain containing 1 [Source:HGNC Symbol;Acc:HGNC:19182]	-	432	521	431	584	872	731	2.31704	2.35164	2.11404	2.94414	3.04877	3.19214
ENSG00000140391	TSPAN3	4045.24	4058.88	4225.11	5604.26	5517.34	5479.51	4109.74	5533.7	-0.428975	3.25194e-26	3.04718e-24	15	77041404	77083984	-	8506	protein_coding	tetraspanin 3 [Source:HGNC Symbol;Acc:HGNC:17752]	-	3456	4116	3942	5131	7258	5773	24.2829	24.338	25.3296	33.8863	33.2431	33.0251
ENSG00000157873	TNFRSF14	239.952	226.808	197.215	300.365	313.191	279.053	221.325	297.537	-0.428857	0.00218758	0.0105973	1	2555639	2565382	+	6219	protein_coding	TNF receptor superfamily member 14 [Source:HGNC Symbol;Acc:HGNC:11912]	-	205	230	184	275	412	294	1.97009	1.86012	1.61709	2.48405	2.58099	2.30035
ENSG00000106789	CORO2A	531.407	463.477	527.335	653.157	690.997	700.481	507.406	681.545	-0.428292	7.22038e-06	6.72766e-05	9	98120975	98192640	-	5717	protein_coding	coronin 2A [Source:HGNC Symbol;Acc:HGNC:2255]	-	454	470	492	598	909	738	4.74613	4.1349	4.70365	5.87598	6.19449	6.28139
ENSG00000167994	RAB3IL1	321.887	216.947	236.872	312.38	355.761	371.122	258.569	346.421	-0.427763	0.00456585	0.0197604	11	61897301	61920269	-	3006	protein_coding	RAB3A interacting protein like 1 [Source:HGNC Symbol;Acc:HGNC:9780]	-	275	220	221	286	468	391	5.46759	3.68102	4.01829	5.34472	6.06551	6.32929
ENSG00000101997	CCDC22	303.159	353.031	405.148	534.104	462.945	433.767	353.779	476.939	-0.427385	0.000745845	0.00417389	X	49235467	49250526	+	2516	protein_coding	coiled-coil domain containing 22 [Source:HGNC Symbol;Acc:HGNC:28909]	-	259	358	378	489	609	457	6.15235	7.15661	8.21144	10.9181	9.43011	8.83839
ENSG00000204859	ZBTB48	176.745	205.113	167.204	238.108	240.975	260.07	183.021	246.384	-0.426879	0.00506035	0.021599	1	6580001	6589280	+	4503	protein_coding	zinc finger and BTB domain containing 48 [Source:HGNC Symbol;Acc:HGNC:4930]	ZBTB	151	208	156	218	317	274	2.00413	2.32325	1.89348	2.71958	2.74263	2.96085
ENSG00000250899	AC125807.2	201.326	151.863	177.922	207.525	242.495	261.019	177.037	237.013	-0.426732	0.00925933	0.0359423	12	3041437	3044950	+	3514	lincRNA	novel transcript	-	172	154	166	190	319	275	2.92536	2.20421	2.58193	3.03738	3.53671	3.80801
ENSG00000103222	ABCC1	2255.55	2101.42	2234.74	3086.66	2767.79	3009.79	2197.24	2954.75	-0.426568	4.34367e-14	1.43163e-12	16	15949577	16143074	+	7575	protein_coding	ATP binding cassette subfamily C member 1 [Source:HGNC Symbol;Acc:HGNC:51]	-	1927	2131	2085	2826	3641	3171	15.2038	14.1493	15.0439	20.9574	18.7261	20.3695
ENSG00000105397	TYK2	2230.97	2156.65	2191.87	3061.54	2803.52	2982.26	2193.16	2949.11	-0.426322	5.44046e-16	2.18663e-14	19	10350529	10380676	-	6773	protein_coding	tyrosine kinase 2 [Source:HGNC Symbol;Acc:HGNC:12440]	-	1906	2187	2045	2803	3688	3142	16.8187	16.2406	16.5025	23.2482	21.2139	22.5732
ENSG00000140400	MAN2C1	835.736	865.815	862.814	1273.55	1129.62	1046.92	854.788	1150.03	-0.426023	2.25989e-07	2.8169e-06	15	75355207	75368630	-	9142	protein_coding	mannosidase alpha class 2C member 1 [Source:HGNC Symbol;Acc:HGNC:6827]	-	714	878	805	1166	1486	1103	4.66776	4.83046	4.81274	7.16481	6.33268	5.87086
ENSG00000130402	ACTN4	18310.1	18154.5	18745	24597.2	23136.6	26437	18403.2	24723.6	-0.425768	5.50062e-24	4.16214e-22	19	38647649	38731583	+	6098	protein_coding	actinin alpha 4 [Source:HGNC Symbol;Acc:HGNC:166]	-	15643	18410	17489	22520	30436	27853	153.315	151.845	156.753	207.457	194.451	222.255
ENSG00000077420	APBB1IP	538.43	589.701	545.556	778.765	666.672	807.736	557.895	751.058	-0.425296	1.40235e-05	0.000122415	10	26438203	26567803	+	3981	protein_coding	amyloid beta precursor protein binding family B member 1 interacting protein [Source:HGNC Symbol;Acc:HGNC:17379]	-	460	598	509	713	877	851	6.90586	7.55516	6.98817	10.0611	8.58257	10.4017
ENSG00000141873	SLC39A3	705.811	702.118	770.638	1079.13	884.081	967.195	726.189	976.802	-0.424777	1.99069e-06	2.0646e-05	19	2732204	2740152	-	4552	protein_coding	solute carrier family 39 member 3 [Source:HGNC Symbol;Acc:HGNC:17128]	-	603	712	719	988	1163	1019	7.91711	7.86706	8.63306	12.1928	9.95377	10.8928
ENSG00000176273	SLC35G1	166.211	173.557	176.85	220.632	257.699	213.561	172.206	230.631	-0.42448	0.00676043	0.0276964	10	93893973	93956062	+	6829	protein_coding	solute carrier family 35 member G1 [Source:HGNC Symbol;Acc:HGNC:26607]	-	142	176	165	202	339	225	1.24275	1.29625	1.32058	1.66166	1.93398	1.60322
ENSG00000101400	SNTA1	641.434	562.089	628.086	798.425	782.978	875.127	610.536	818.843	-0.424477	2.6144e-06	2.65175e-05	20	33407955	33443892	-	2342	protein_coding	syntrophin alpha 1 [Source:HGNC Symbol;Acc:HGNC:11167]	-	548	570	586	731	1030	922	13.9845	12.2412	13.6757	17.5339	17.1341	19.1563
ENSG00000111642	CHD4	275.067	269.211	325.833	382.283	398.331	386.309	290.037	388.974	-0.424475	0.000593075	0.00341378	12	6570082	6614524	-	12713	protein_coding	chromodomain helicase DNA binding protein 4 [Source:HGNC Symbol;Acc:HGNC:1919]	-	235	273	304	350	524	407	1.10477	1.08006	1.30696	1.54656	1.60581	1.55781
ENSG00000087087	SRRT	3601.63	3709.79	3764.23	5147.71	4726	5001.13	3691.88	4958.28	-0.424293	1.90655e-20	1.15518e-18	7	100875111	100888664	+	4850	protein_coding	serrate, RNA effector molecule [Source:HGNC Symbol;Acc:HGNC:24101]	-	3077	3762	3512	4713	6217	5269	37.9173	39.0132	39.5777	54.5888	49.9401	52.8632
ENSG00000205336	ADGRG1	622.706	544.339	593.788	754.735	824.788	777.363	586.944	785.629	-0.423941	2.42221e-06	2.47888e-05	16	57610652	57665580	+	8659	protein_coding	adhesion G protein-coupled receptor G1 [Source:HGNC Symbol;Acc:HGNC:4512]	-	532	552	554	691	1085	819	3.67194	3.20631	3.49687	4.48289	4.88171	4.60239
ENSG00000151729	SLC25A4	793.598	767.202	846.737	1114.08	1014.83	1103.87	802.513	1077.6	-0.423874	6.8762e-08	9.32859e-07	4	185143241	185150382	+	4844	protein_coding	solute carrier family 25 member 4 [Source:HGNC Symbol;Acc:HGNC:10990]	-	678	778	790	1020	1335	1163	8.36522	8.07812	8.91376	11.8289	10.7371	11.6827
ENSG00000178741	COX5A	1854.07	1841.09	1849.96	2423.67	2530.62	2479.21	1848.37	2477.83	-0.423649	5.19547e-16	2.09339e-14	15	74919791	74938168	-	1411	protein_coding	cytochrome c oxidase subunit 5A [Source:HGNC Symbol;Acc:HGNC:2267]	-	1584	1867	1726	2219	3329	2612	67.0934	66.5506	66.8577	88.3442	91.9172	90.0769
ENSG00000092929	UNC13D	5908.68	5458.18	5680.64	7764.71	7387.36	7698.65	5682.5	7616.91	-0.422719	1.6614e-24	1.34557e-22	17	75827225	75844717	-	7752	protein_coding	unc-13 homolog D [Source:HGNC Symbol;Acc:HGNC:23147]	-	5048	5535	5300	7109	9718	8111	38.9186	35.9119	37.368	51.516	48.8397	50.9129
ENSG00000115163	CENPA	618.024	558.145	534.838	717.599	836.951	731.803	570.335	762.118	-0.422074	1.23877e-05	0.000109219	2	26764289	26801067	+	1983	protein_coding	centromere protein A [Source:HGNC Symbol;Acc:HGNC:1851]	-	528	566	499	657	1101	771	15.9134	14.3558	13.7536	18.6119	21.6309	18.919
ENSG00000267121	AC008105.3	153.335	196.238	161.845	267.598	216.649	204.07	170.473	229.439	-0.421947	0.0125412	0.0462427	17	45190931	45222222	-	3719	antisense	novel transcript, antisense to FMNL1	-	131	199	151	245	285	215	2.10522	2.6913	2.21916	3.70073	2.98558	2.81306
ENSG00000090971	NAT14	449.472	496.019	485.534	679.371	640.826	599.87	477.008	640.022	-0.421906	1.57273e-05	0.000136132	19	55485004	55487568	+	2163	protein_coding	N-acetyltransferase 14 (putative) [Source:HGNC Symbol;Acc:HGNC:28918]	-	384	503	453	622	843	632	10.6103	11.6962	11.4467	16.154	15.1838	14.2177
ENSG00000110063	DCPS	455.324	474.324	410.507	621.483	550.365	625.497	446.718	599.115	-0.420691	5.08528e-05	0.000390283	11	126303752	126345754	+	3936	protein_coding	decapping enzyme, scavenger [Source:HGNC Symbol;Acc:HGNC:29812]	-	389	481	383	569	724	659	5.90672	6.14646	5.31841	8.12091	7.16628	8.147
ENSG00000100395	L3MBTL2	520.872	500.95	549.843	752.551	623.342	731.803	523.888	702.565	-0.420571	2.53087e-05	0.000207477	22	41205205	41231271	+	6451	protein_coding	L3MBTL2, polycomb repressive complex 1 subunit [Source:HGNC Symbol;Acc:HGNC:18594]	-	445	508	513	689	820	771	4.12273	3.9607	4.34639	5.99984	4.95219	5.8156
ENSG00000158402	CDC25C	402.652	413.185	395.501	531.919	563.288	524.886	403.779	540.031	-0.42047	3.47044e-05	0.000277445	5	138285265	138338355	-	3338	protein_coding	cell division cycle 25C [Source:HGNC Symbol;Acc:HGNC:1727]	-	344	419	369	487	741	553	6.1592	6.31339	6.04196	8.19578	8.64852	8.06132
ENSG00000174444	RPL4	16802.5	17551	17044.1	23997.5	21408	23393	17132.5	22932.9	-0.420246	7.59505e-25	6.37549e-23	15	66498015	66524532	-	5637	protein_coding	ribosomal protein L4 [Source:HGNC Symbol;Acc:HGNC:10353]	-	14355	17798	15902	21971	28162	24646	152.197	158.803	154.185	218.952	194.637	212.748
ENSG00000161618	ALDH16A1	792.428	834.259	843.522	1128.28	1083.25	1097.23	823.403	1102.92	-0.420195	1.16489e-08	1.80351e-07	19	49453169	49471048	+	4643	protein_coding	aldehyde dehydrogenase 16 family member A1 [Source:HGNC Symbol;Acc:HGNC:28114]	-	677	846	787	1033	1425	1156	8.71449	9.16445	9.26433	12.4982	11.9571	12.1151
ENSG00000075914	EXOSC7	485.757	478.269	497.324	659.711	602.817	694.786	487.117	652.438	-0.419849	1.44387e-05	0.000125788	3	44975241	45036066	+	4442	protein_coding	exosome component 7 [Source:HGNC Symbol;Acc:HGNC:28112]	-	415	485	464	604	793	732	5.58369	5.49159	5.70923	7.63846	6.95512	8.01862
ENSG00000108465	CDK5RAP3	403.822	503.908	378.352	606.191	555.687	562.853	428.694	574.91	-0.419735	0.000258637	0.00166008	17	47967810	47981774	+	6070	protein_coding	CDK5 regulatory subunit associated protein 3 [Source:HGNC Symbol;Acc:HGNC:18673]	-	345	511	353	555	731	593	3.3969	4.23416	3.17851	5.13632	4.69179	4.75372
ENSG00000166965	RCCD1	1209.13	1140.94	1217.59	1604.5	1667.82	1494.93	1189.22	1589.08	-0.419592	5.15265e-10	9.90993e-09	15	90954870	90963125	+	4969	protein_coding	RCC1 domain containing 1 [Source:HGNC Symbol;Acc:HGNC:30457]	-	1033	1157	1136	1469	2194	1575	12.4246	11.7111	12.4953	16.6073	17.202	15.4234
ENSG00000131015	ULBP2	500.974	623.229	560.561	814.808	664.391	780.211	561.588	753.137	-0.418465	6.90049e-05	0.000512512	6	149942000	149949235	+	1349	protein_coding	UL16 binding protein 2 [Source:HGNC Symbol;Acc:HGNC:14894]	-	428	632	523	746	874	822	18.962	23.5635	21.1898	31.0652	25.2412	29.6502
ENSG00000156858	PRR14	547.794	550.256	529.479	750.366	678.835	748.888	542.509	726.03	-0.418276	4.07819e-06	3.99463e-05	16	30650717	30656440	+	3860	protein_coding	proline rich 14 [Source:HGNC Symbol;Acc:HGNC:28458]	-	468	558	494	687	893	789	7.2462	7.27079	6.99484	9.99809	9.0131	9.9462
ENSG00000033011	ALG1	443.619	477.283	470.529	659.711	563.288	640.684	463.81	621.228	-0.417704	3.61704e-05	0.000288165	16	5033923	5087379	+	4553	protein_coding	ALG1, chitobiosyldiphosphodolichol beta-mannosyltransferase [Source:HGNC Symbol;Acc:HGNC:18294]	-	379	484	439	604	741	675	4.975	5.34666	5.26993	7.45224	6.3406	7.21396
ENSG00000168404	MLKL	291.454	302.739	284.032	451.094	351.96	373.97	292.742	392.341	-0.4176	0.00118528	0.00623063	16	74671855	74700960	-	5692	protein_coding	mixed lineage kinase domain like pseudokinase [Source:HGNC Symbol;Acc:HGNC:26617]	-	249	307	265	413	463	394	2.61449	2.71274	2.5446	4.07599	3.16903	3.36821
ENSG00000280798	LINC00294	145.142	175.53	166.132	242.476	209.808	200.273	162.268	217.519	-0.417498	0.0107745	0.040773	11	33076149	33079454	+	3306	lincRNA	long intergenic non-protein coding RNA 294 [Source:HGNC Symbol;Acc:HGNC:27456]	-	124	178	155	222	276	211	2.24167	2.70802	2.56252	3.77223	3.25249	3.10561
ENSG00000133243	BTBD2	776.041	785.939	815.654	1097.7	1049.04	1029.84	792.545	1058.86	-0.416959	3.00754e-08	4.37082e-07	19	1985438	2034881	-	5944	protein_coding	BTB domain containing 2 [Source:HGNC Symbol;Acc:HGNC:15504]	-	663	797	761	1005	1380	1085	6.66633	6.74395	6.99751	9.49806	9.04504	8.88215
ENSG00000213654	GPSM3	330.081	345.142	335.479	440.171	432.539	477.428	336.901	450.046	-0.416539	0.000185791	0.00123633	6	32190766	32195523	-	1854	protein_coding	G protein signaling modulator 3 [Source:HGNC Symbol;Acc:HGNC:13945]	-	282	350	313	403	569	503	9.09057	9.49496	9.22726	12.2108	11.9567	13.2016
ENSG00000110237	ARHGEF17	1349.59	1275.05	1205.8	1733.38	1661.74	1717.03	1276.81	1704.05	-0.416378	9.43927e-11	2.02036e-09	11	73308289	73369388	+	9908	protein_coding	Rho guanine nucleotide exchange factor 17 [Source:HGNC Symbol;Acc:HGNC:21726]	-	1153	1293	1125	1587	2186	1809	6.95497	6.56368	6.2059	8.99784	8.59556	8.88423
ENSG00000132541	RIDA	280.92	241.6	214.364	306.918	335.997	337.901	245.628	326.939	-0.416187	0.00253774	0.0120027	8	98102344	98117241	-	1567	protein_coding	reactive intermediate imine deaminase A homolog [Source:HGNC Symbol;Acc:HGNC:16897]	-	240	245	200	281	442	356	9.15365	7.86379	6.97588	10.0736	10.9891	11.0547
ENSG00000229117	RPL41	7896.19	8145.36	7649.57	10957.3	10028.2	10642	7897.04	10542.5	-0.416136	6.6338e-24	4.99612e-22	12	56116586	56117943	+	1088	protein_coding	ribosomal protein L41 [Source:HGNC Symbol;Acc:HGNC:10354]	-	6746	8260	7137	10032	13192	11212	370.569	381.844	358.529	517.972	472.38	501.443
ENSG00000154328	NEIL2	202.496	250.475	193.999	280.705	258.459	326.511	215.657	288.558	-0.415875	0.00655825	0.0270057	8	11769639	11787346	+	3367	protein_coding	nei like DNA glycosylase 2 [Source:HGNC Symbol;Acc:HGNC:18956]	-	173	254	181	257	340	344	3.07082	3.79425	2.93815	4.28783	3.9341	4.97145
ENSG00000174177	CTU2	275.067	319.503	261.524	429.249	290.386	427.123	285.365	382.253	-0.415457	0.0068001	0.0278307	16	88706463	88715386	+	3532	protein_coding	cytosolic thiouridylase subunit 2 [Source:HGNC Symbol;Acc:HGNC:28005]	-	235	324	244	393	382	450	3.97648	4.6138	3.77578	6.25057	4.21359	6.19954
ENSG00000176438	SYNE3	311.353	261.322	332.264	387.744	434.059	381.563	301.646	401.122	-0.415332	0.00112154	0.00593817	14	95407266	95475836	-	18164	protein_coding	spectrin repeat containing nuclear envelope family member 3 [Source:HGNC Symbol;Acc:HGNC:19861]	-	266	265	310	355	571	402	0.87523	0.733786	0.932799	1.0979	1.22471	1.07692
ENSG00000105137	SYDE1	2112.75	2112.27	2232.6	2951.22	2636.28	3031.62	2152.54	2873.04	-0.415196	3.77833e-12	9.74326e-11	19	15107403	15114988	+	3965	protein_coding	synapse defective Rho GTPase homolog 1 [Source:HGNC Symbol;Acc:HGNC:25824]	-	1805	2142	2083	2702	3468	3194	27.2073	27.1713	28.7134	38.2816	34.0758	39.1976
ENSG00000116649	SRM	2893.47	2874.54	2917.49	3916.76	3451.19	4221.87	2895.17	3863.27	-0.415168	1.78723e-11	4.20507e-10	1	11054584	11060024	-	1898	protein_coding	spermidine synthase [Source:HGNC Symbol;Acc:HGNC:11296]	-	2472	2915	2722	3586	4540	4448	77.8402	77.2462	78.3844	106.136	93.1901	114.034
ENSG00000100242	SUN2	1680.84	1603.43	1588.44	2144.06	2228.83	2118.53	1624.24	2163.81	-0.415075	2.42685e-13	7.37992e-12	22	38734725	38794143	-	6489	protein_coding	Sad1 and UNC84 domain containing 2 [Source:HGNC Symbol;Acc:HGNC:14210]	-	1436	1626	1482	1963	2932	2232	13.226	12.6031	12.4827	16.9938	17.6034	16.7372
ENSG00000148343	MIGA2	978.537	955.552	872.461	1252.8	1150.14	1340.22	935.517	1247.72	-0.414328	1.69793e-07	2.17014e-06	9	129036621	129072082	+	6302	protein_coding	mitoguardin 2 [Source:HGNC Symbol;Acc:HGNC:23621]	-	836	969	814	1147	1513	1412	7.92829	7.73357	7.05966	10.2243	9.35342	10.9024
ENSG00000137161	CNPY3	1560.28	1501.86	1607.73	2094.91	2003.82	2126.12	1556.62	2074.95	-0.414258	1.26136e-12	3.51371e-11	6	42929192	42939287	+	1712	protein_coding	canopy FGF signaling regulator 3 [Source:HGNC Symbol;Acc:HGNC:11968]	-	1333	1523	1500	1918	2636	2240	46.5348	44.7436	47.8879	62.935	59.9863	63.6666
ENSG00000197442	MAP3K5	252.828	237.655	234.728	311.287	291.906	362.58	241.737	321.924	-0.412486	0.00258632	0.0121775	6	136557047	136792518	-	5303	protein_coding	mitogen-activated protein kinase kinase kinase 5 [Source:HGNC Symbol;Acc:HGNC:6857]	-	216	241	219	285	384	382	2.43436	2.28576	2.25715	3.01905	2.82111	3.50517
ENSG00000187951	AC091057.1	300.818	294.85	315.115	435.802	383.887	393.902	303.594	404.531	-0.411765	0.000510983	0.00300237	15	30658717	30772993	+	5637	processed_transcript	OTU deubiquitinase 7A pseudogene [Source:NCBI gene;Acc:100288637]	-	257	299	294	399	505	415	2.72481	2.66783	2.85061	3.97624	3.49023	3.58235
ENSG00000186834	HEXIM1	1914.94	1851.94	1883.19	2505.59	2497.93	2510.53	1883.35	2504.68	-0.411655	1.31884e-15	5.09728e-14	17	45148502	45152101	+	3600	protein_coding	hexamethylene bisacetamide inducible 1 [Source:HGNC Symbol;Acc:HGNC:24953]	-	1636	1878	1757	2294	3286	2645	27.1602	26.2378	26.6752	35.7963	35.5611	35.7512
ENSG00000156642	NPTN	3190.78	2990.91	3180.09	4084.96	4342.87	4012.1	3120.59	4146.65	-0.411403	4.66431e-17	2.09301e-15	15	73560014	73634134	-	4032	protein_coding	neuroplastin [Source:HGNC Symbol;Acc:HGNC:17867]	-	2726	3033	2967	3740	5713	4227	40.4071	37.8344	40.2193	52.1073	55.2019	51.0128
ENSG00000123179	EBPL	243.464	243.572	296.894	370.268	288.866	386.309	261.31	348.481	-0.41125	0.00473856	0.0204038	13	49660723	49691475	-	1500	protein_coding	EBP like [Source:HGNC Symbol;Acc:HGNC:18061]	-	208	247	277	339	380	407	8.28751	8.2821	10.0931	12.6957	9.86967	13.2029
ENSG00000135632	SMYD5	649.627	697.188	696.682	972.09	799.702	952.009	681.166	907.934	-0.410838	7.70888e-06	7.13227e-05	2	73214222	73227237	+	3380	protein_coding	SMYD family member 5 [Source:HGNC Symbol;Acc:HGNC:16258]	-	555	707	650	890	1052	1003	9.8136	10.5205	10.5108	14.7918	12.1258	14.4395
ENSG00000179431	FJX1	1845.88	1845.03	1998.94	2596.25	2240.23	2735.48	1896.62	2523.99	-0.410821	3.82767e-09	6.4053e-08	11	35618419	35620868	+	2450	protein_coding	four jointed box 1 [Source:HGNC Symbol;Acc:HGNC:17166]	-	1577	1871	1865	2377	2947	2882	38.4696	38.4098	41.6055	54.5018	46.8624	57.2394
ENSG00000134809	TIMM10	587.591	669.576	543.412	800.609	804.263	787.804	600.193	797.559	-0.408786	1.06452e-05	9.52632e-05	11	57528463	57530803	-	777	protein_coding	translocase of inner mitochondrial membrane 10 [Source:HGNC Symbol;Acc:HGNC:11814]	-	502	679	507	733	1058	830	38.6131	43.9525	35.6636	52.9945	53.0487	51.9786
ENSG00000197043	ANXA6	4465.45	4318.23	4320.5	6048.81	5506.69	5843.99	4368.06	5799.83	-0.408317	6.74058e-20	3.90784e-18	5	151100712	151157882	-	5427	protein_coding	annexin A6 [Source:HGNC Symbol;Acc:HGNC:544]	-	3815	4379	4031	5538	7244	6157	42.0133	40.5835	40.5967	57.3245	52.003	55.2048
ENSG00000232442	MHENCR	133.437	165.668	176.85	219.54	206.767	206.917	158.652	211.075	-0.407962	0.0137815	0.0499138	20	63627227	63628824	+	801	antisense	melanoma highly expressed competing endogenous lncRNA for miR-425 and miR-489 [Source:HGNC Symbol;Acc:HGNC:53110]	-	114	168	165	201	272	218	8.50598	10.549	11.2587	14.0965	13.2296	13.2432
ENSG00000120875	DUSP4	3262.18	3172.35	3231.53	4324.16	4153.59	4350.01	3222.02	4275.92	-0.407931	1.95767e-20	1.18171e-18	8	29333064	29350668	-	7257	protein_coding	dual specificity phosphatase 4 [Source:HGNC Symbol;Acc:HGNC:3070]	-	2787	3217	3015	3959	5464	4583	22.9526	22.2961	22.7074	30.6461	29.3335	30.7298
ENSG00000263266	RPS7P1	296.136	331.337	302.253	460.924	377.046	399.597	309.909	412.522	-0.407524	0.000956147	0.00517295	17	28467822	28468406	+	585	processed_pseudogene	ribosomal protein S7 pseudogene 1 [Source:HGNC Symbol;Acc:HGNC:17081]	-	253	336	282	422	496	421	25.8474	28.8881	26.347	40.5232	33.0321	35.0182
ENSG00000170604	IRF2BP1	726.88	653.798	628.086	872.697	884.081	903.602	669.588	886.793	-0.406865	1.48924e-06	1.58012e-05	19	45883607	45886170	-	2564	protein_coding	interferon regulatory factor 2 binding protein 1 [Source:HGNC Symbol;Acc:HGNC:21728]	-	621	663	586	799	1163	952	14.4752	13.0056	12.4916	17.5056	17.6714	18.067
ENSG00000132024	CC2D1A	438.937	469.394	469.457	620.39	601.297	606.514	459.263	609.4	-0.406494	2.08874e-05	0.000175425	19	13906201	13930879	+	5039	protein_coding	coiled-coil and C2 domain containing 1A [Source:HGNC Symbol;Acc:HGNC:30237]	-	375	476	438	568	791	639	4.44773	4.75114	4.75081	6.33215	6.11564	6.17055
ENSG00000099203	TMED1	338.274	293.864	326.905	452.186	446.982	370.173	319.681	423.114	-0.406226	0.00104447	0.00557775	19	10832438	10836318	-	1513	protein_coding	transmembrane p24 trafficking protein 1 [Source:HGNC Symbol;Acc:HGNC:17291]	-	289	298	305	414	588	390	11.4159	9.90632	11.0179	15.3712	15.1408	12.5428
ENSG00000099956	SMARCB1	1548.57	1494.96	1406.23	2029.38	1910.32	1959.07	1483.25	1966.25	-0.406137	2.41236e-11	5.55429e-10	22	23786931	23838008	+	16525	protein_coding	SWI/SNF related, matrix associated, actin dependent regulator of chromatin, subfamily b, member 1 [Source:HGNC Symbol;Acc:HGNC:11103]	-	1323	1516	1312	1858	2513	2064	4.78487	4.61416	4.33941	6.31614	5.92463	6.07765
ENSG00000165209	STRBP	677.719	691.271	655.953	916.386	884.081	884.618	674.981	895.029	-0.406133	3.91691e-07	4.65552e-06	9	123109500	123268576	-	8097	protein_coding	spermatid perinuclear RNA binding protein [Source:HGNC Symbol;Acc:HGNC:16462]	-	579	701	612	839	1163	932	4.27372	4.3544	4.1311	5.82084	5.59585	5.60092
ENSG00000182551	ADI1	1391.72	1424.95	1465.18	1869.91	1883.71	1920.15	1427.28	1891.26	-0.405865	3.22738e-12	8.42454e-11	2	3497361	3519736	-	5560	protein_coding	acireductone dioxygenase 1 [Source:HGNC Symbol;Acc:HGNC:30576]	-	1189	1445	1367	1712	2478	2023	12.7808	13.0716	13.4379	17.2972	17.3635	17.7047
ENSG00000126453	BCL2L12	1092.08	1080.79	1041.81	1497.46	1340.95	1422.79	1071.56	1420.4	-0.404823	5.20244e-09	8.49522e-08	19	49665142	49673916	+	2216	protein_coding	BCL2 like 12 [Source:HGNC Symbol;Acc:HGNC:13787]	-	933	1096	972	1371	1764	1499	25.1631	24.8757	23.9737	34.7548	31.0127	32.9154
ENSG00000168237	GLYCTK	147.483	139.043	153.27	195.51	189.283	197.426	146.599	194.073	-0.404738	0.0137742	0.0499098	3	52287089	52293476	+	3013	protein_coding	glycerate kinase [Source:HGNC Symbol;Acc:HGNC:24247]	-	126	141	143	179	249	208	2.49933	2.35372	2.59403	3.33735	3.21966	3.35917
ENSG00000213853	EMP2	495.121	535.464	536.981	682.648	666.672	728.007	522.522	692.442	-0.404539	1.20725e-05	0.000106674	16	10528422	10580698	-	8718	protein_coding	epithelial membrane protein 2 [Source:HGNC Symbol;Acc:HGNC:3334]	-	423	543	501	625	877	767	2.89985	3.13269	3.14093	4.02727	3.91916	4.28101
ENSG00000130164	LDLR	5175.95	4964.14	5000.04	6651.72	6526.85	6859.59	5046.71	6679.38	-0.40444	2.23779e-24	1.78547e-22	19	11089362	11133816	+	7718	protein_coding	low density lipoprotein receptor [Source:HGNC Symbol;Acc:HGNC:6547]	-	4422	5034	4665	6090	8586	7227	34.2425	32.8052	33.0358	44.3262	43.3407	45.5639
ENSG00000223749	MIR503HG	174.404	192.294	152.198	230.462	221.971	235.392	172.965	229.275	-0.404381	0.00997418	0.0382201	X	134543337	134546632	-	1678	lincRNA	MIR503 host gene [Source:HGNC Symbol;Acc:HGNC:28258]	-	149	195	142	211	292	248	5.30696	5.84491	4.62524	7.06379	6.77955	7.19163
ENSG00000136856	SLC2A8	373.389	438.824	475.888	591.992	554.166	561.903	429.367	569.354	-0.404162	0.000188725	0.00125326	9	127397138	127408424	+	3928	protein_coding	solute carrier family 2 member 8 [Source:HGNC Symbol;Acc:HGNC:13812]	-	319	445	444	542	729	592	4.85368	5.69801	6.17802	7.75131	7.23046	7.33361
ENSG00000171858	RPS21	3328.9	3624	3091.13	4178.9	4327.67	4785.67	3348.01	4430.74	-0.403988	3.02479e-11	6.87596e-10	20	62387116	62388520	+	1023	protein_coding	ribosomal protein S21 [Source:HGNC Symbol;Acc:HGNC:10409]	-	2844	3675	2884	3826	5693	5042	166.152	180.683	154.084	210.096	216.808	239.825
ENSG00000101216	GMEB2	1010.14	1080.79	993.576	1379.49	1255.81	1452.22	1028.17	1362.51	-0.403956	7.22513e-08	9.75272e-07	20	63587602	63627041	-	4707	protein_coding	glucocorticoid modulatory element binding protein 2 [Source:HGNC Symbol;Acc:HGNC:4371]	SAND	863	1096	927	1263	1652	1530	10.9577	11.7112	10.764	15.0732	13.6734	15.8167
ENSG00000161999	JMJD8	297.307	319.503	281.888	389.928	390.729	409.089	299.566	396.582	-0.403678	0.000644238	0.00368198	16	681671	684528	-	2627	protein_coding	jumonji domain containing 8 [Source:HGNC Symbol;Acc:HGNC:14148]	-	254	324	263	357	514	431	5.77864	6.20326	5.47184	7.63406	7.62278	7.98334
ENSG00000149257	SERPINH1	5932.09	5885.17	5885.36	7924.17	7348.59	8148.55	5900.87	7807.11	-0.403269	6.30034e-21	3.99774e-19	11	75562056	75572783	+	6281	protein_coding	serpin family H member 1 [Source:HGNC Symbol;Acc:HGNC:1546]	-	5068	5968	5491	7255	9667	8585	48.2236	47.7898	47.7816	64.8868	59.9616	66.5088
ENSG00000175334	BANF1	4665.61	4751.13	4845.69	6488.98	5917.95	6449.55	4754.15	6285.49	-0.401863	3.27023e-19	1.79273e-17	11	66002079	66004149	+	1645	protein_coding	barrier to autointegration factor 1 [Source:HGNC Symbol;Acc:HGNC:17397]	-	3986	4818	4521	5941	7785	6795	144.818	147.311	150.213	202.881	184.375	200.998
ENSG00000166803	PCLAF	800.621	838.203	829.588	1118.45	1106.81	1036.48	822.804	1087.25	-0.401434	8.3674e-08	1.11452e-06	15	64364311	64387687	-	3734	protein_coding	PCNA clamp associated factor [Source:HGNC Symbol;Acc:HGNC:28961]	-	684	850	774	1024	1456	1092	10.948	11.4493	11.3293	15.4054	15.1914	14.2304
ENSG00000117650	NEK2	1165.82	1096.57	1181.14	1508.38	1565.96	1467.4	1147.84	1513.91	-0.400813	1.31233e-09	2.39264e-08	1	211658657	211675630	-	3095	protein_coding	NIMA related kinase 2 [Source:HGNC Symbol;Acc:HGNC:7745]	-	996	1112	1102	1381	2060	1546	19.2332	18.0709	19.4607	25.0657	25.9308	24.3062
ENSG00000090530	P3H2	1277.01	1348.03	1327.98	1737.75	1878.39	1599.34	1317.68	1738.49	-0.400635	7.95583e-09	1.26454e-07	3	189956728	190122437	-	5605	protein_coding	prolyl 3-hydroxylase 2 [Source:HGNC Symbol;Acc:HGNC:19317]	-	1091	1367	1239	1591	2471	1685	11.6332	12.2667	12.0819	15.9456	17.1754	14.6282
ENSG00000127399	LRRC61	2946.15	2833.13	2964.65	3817.37	4069.21	3644.78	2914.64	3843.78	-0.400342	5.7667e-15	2.06537e-13	7	150322639	150338150	+	2735	protein_coding	leucine rich repeat containing 61 [Source:HGNC Symbol;Acc:HGNC:21704]	-	2517	2873	2766	3495	5353	3840	55.0019	52.834	55.2755	71.7856	76.2518	68.319
ENSG00000146834	MEPCE	1610.61	1659.64	1616.3	2304.62	1908.03	2243.82	1628.85	2152.16	-0.399606	9.95419e-09	1.56214e-07	7	100428790	100434126	+	3420	protein_coding	methylphosphate capping enzyme [Source:HGNC Symbol;Acc:HGNC:20247]	-	1376	1683	1508	2110	2510	2364	24.0461	24.751	24.0998	34.658	28.5929	33.6348
ENSG00000167972	ABCA3	386.265	332.323	335.479	491.506	471.307	426.173	351.356	462.996	-0.399439	0.000545589	0.00317217	16	2275881	2340746	-	7804	protein_coding	ATP binding cassette subfamily A member 3 [Source:HGNC Symbol;Acc:HGNC:33]	-	330	337	313	450	620	449	2.52725	2.17194	2.19212	3.23924	3.09517	2.7996
ENSG00000104980	TIMM44	1499.41	1520.6	1482.33	2168.09	1768.16	2012.22	1500.78	1982.82	-0.399408	2.09555e-08	3.12575e-07	19	7926718	7943920	-	4888	protein_coding	translocase of inner mitochondrial membrane 44 [Source:HGNC Symbol;Acc:HGNC:17316]	-	1281	1542	1383	1985	2326	2120	15.6628	15.8668	15.4643	22.8127	18.5391	21.1044
ENSG00000140612	SEC11A	1861.09	1928.85	1781.36	2504.5	2446.24	2400.43	1857.1	2450.39	-0.399269	2.86582e-13	8.56927e-12	15	84669538	84716716	-	5748	protein_coding	SEC11 homolog A, signal peptidase complex subunit [Source:HGNC Symbol;Acc:HGNC:17718]	-	1590	1956	1662	2293	3218	2529	16.5323	17.1154	15.8035	22.4096	21.8112	21.4092
ENSG00000167889	MGAT5B	299.648	246.53	299.038	376.822	367.164	369.224	281.739	371.07	-0.399247	0.00154124	0.00785334	17	76868456	76950393	+	6386	protein_coding	alpha-1,6-mannosylglycoprotein 6-beta-N-acetylglucosaminyltransferase B [Source:HGNC Symbol;Acc:HGNC:24140]	-	256	250	279	345	483	389	2.39587	1.969	2.38788	3.03485	2.94665	2.96407
ENSG00000113070	HBEGF	3189.61	3231.52	3214.39	4380.96	3885.25	4449.67	3211.84	4238.62	-0.398935	8.6694e-14	2.77783e-12	5	140332843	140346631	-	3018	protein_coding	heparin binding EGF like growth factor [Source:HGNC Symbol;Acc:HGNC:3059]	-	2725	3277	2999	4011	5111	4688	53.9634	54.6125	54.3119	74.6588	65.9776	75.585
ENSG00000143228	NUF2	1284.04	1461.43	1325.84	1770.52	1854.82	1741.71	1357.1	1789.02	-0.398113	1.50866e-09	2.71676e-08	1	163266576	163355764	+	3362	protein_coding	NUF2, NDC80 kinetochore complex component [Source:HGNC Symbol;Acc:HGNC:14621]	-	1097	1482	1237	1621	2440	1835	19.5012	22.171	20.1099	27.0852	28.275	26.5586
ENSG00000185361	TNFAIP8L1	367.537	419.102	334.408	510.074	516.918	450.852	373.682	492.615	-0.397622	0.000666327	0.00379745	19	4639518	4655568	+	6667	protein_coding	TNF alpha induced protein 8 like 1 [Source:HGNC Symbol;Acc:HGNC:28279]	-	314	425	312	467	680	475	2.81482	3.20622	2.55777	3.9349	3.97364	3.46681
ENSG00000205250	E2F4	1477.17	1481.15	1500.55	2134.23	1784.89	1963.81	1486.29	1960.98	-0.397565	5.41068e-09	8.80847e-08	16	67192169	67198918	+	3582	protein_coding	E2F transcription factor 4 [Source:HGNC Symbol;Acc:HGNC:3118]	E2F	1262	1502	1400	1954	2348	2069	21.0565	21.0901	21.3619	30.6441	25.5377	28.1062
ENSG00000115325	DOK1	264.533	248.503	333.336	363.715	364.123	386.309	282.124	371.382	-0.397035	0.00295439	0.0136084	2	74549026	74557554	+	3049	protein_coding	docking protein 1 [Source:HGNC Symbol;Acc:HGNC:2990]	-	226	252	311	333	479	407	4.42999	4.15698	5.57495	6.13528	6.12052	6.49538
ENSG00000099800	TIMM13	1684.35	1627.1	1634.52	2159.35	1944.52	2411.82	1648.66	2171.9	-0.396705	2.62217e-08	3.83846e-07	19	2425624	2427894	-	1973	protein_coding	translocase of inner mitochondrial membrane 13 [Source:HGNC Symbol;Acc:HGNC:11816]	-	1439	1650	1525	1977	2558	2541	43.5899	42.0622	42.2455	56.2895	50.5107	62.6679
ENSG00000142627	EPHA2	5310.55	5093.32	5328.01	6907.3	6432.59	7375.93	5243.96	6905.27	-0.39669	3.90495e-16	1.60143e-14	1	16124337	16156087	-	4159	protein_coding	EPH receptor A2 [Source:HGNC Symbol;Acc:HGNC:3386]	-	4537	5165	4971	6324	8462	7771	65.1976	62.4621	65.327	85.4182	79.2673	90.9191
ENSG00000083635	NUFIP1	243.464	257.378	191.856	304.734	300.268	307.528	230.899	304.177	-0.396682	0.00547575	0.0231331	13	44939249	44989483	-	3492	protein_coding	NUFIP1, FMR1 interacting protein 1 [Source:HGNC Symbol;Acc:HGNC:8057]	-	208	261	179	279	395	324	3.55993	3.75925	2.80167	4.48825	4.4069	4.5148
ENSG00000147144	CCDC120	388.606	389.518	410.507	522.089	516.158	526.785	396.21	521.677	-0.39655	0.000100253	0.000718446	X	49053572	49069857	+	5318	protein_coding	coiled-coil domain containing 120 [Source:HGNC Symbol;Acc:HGNC:28910]	-	332	395	383	478	679	555	3.73114	3.7358	3.9363	5.04925	4.9743	5.07823
ENSG00000129347	KRI1	1586.03	1686.27	1624.88	2250.01	1946.04	2259	1632.39	2151.68	-0.396167	2.55842e-09	4.44446e-08	19	10553078	10566037	-	4267	protein_coding	KRI1 homolog [Source:HGNC Symbol;Acc:HGNC:25769]	-	1355	1710	1516	2060	2560	2380	18.9788	20.1562	19.4184	27.1202	23.3737	27.1407
ENSG00000158555	GDPD5	588.761	636.048	630.23	836.653	757.132	852.347	618.346	815.377	-0.396152	6.87108e-06	6.42723e-05	11	75434640	75525903	-	9867	protein_coding	glycerophosphodiester phosphodiesterase domain containing 5 [Source:HGNC Symbol;Acc:HGNC:28804]	-	503	645	588	766	996	898	3.04674	3.28783	3.25709	4.36105	3.93264	4.42852
ENSG00000113811	SELENOK	450.642	386.56	393.358	543.934	538.963	534.378	410.186	539.091	-0.396152	0.000149586	0.00102416	3	53884410	53891988	-	2165	protein_coding	selenoprotein K [Source:HGNC Symbol;Acc:HGNC:30394]	-	385	392	367	498	709	563	10.6281	9.10674	9.26501	12.9217	12.7585	12.6537
ENSG00000166173	LARP6	735.073	689.299	757.776	927.309	969.981	970.992	727.383	956.094	-0.396027	6.23145e-07	7.13298e-06	15	70829130	70854159	-	5554	protein_coding	La ribonucleoprotein domain family member 6 [Source:HGNC Symbol;Acc:HGNC:24012]	-	628	699	707	849	1276	1023	6.75781	6.33004	6.95747	8.58716	8.95066	8.96266
ENSG00000181472	ZBTB2	715.175	648.868	635.589	846.483	846.833	935.873	666.544	876.396	-0.395869	4.86992e-06	4.68636e-05	6	151364117	151391548	-	3090	protein_coding	zinc finger and BTB domain containing 2 [Source:HGNC Symbol;Acc:HGNC:20868]	ZBTB	611	658	593	775	1114	986	11.8177	10.7103	10.489	14.0893	14.0455	15.5269
ENSG00000077984	CST7	722.198	662.674	650.594	917.479	866.597	893.161	678.489	892.412	-0.395408	1.67196e-06	1.7578e-05	20	24949230	24959928	+	930	protein_coding	cystatin F [Source:HGNC Symbol;Acc:HGNC:2479]	-	617	672	607	840	1140	941	39.651	36.343	35.6733	50.7392	47.7564	49.235
ENSG00000132563	REEP2	251.657	210.044	206.861	318.933	286.585	273.358	222.854	292.959	-0.395089	0.0056968	0.0239539	5	138439017	138446969	+	3284	protein_coding	receptor accessory protein 2 [Source:HGNC Symbol;Acc:HGNC:17975]	-	215	213	193	292	377	288	3.9128	3.26221	3.21212	4.9949	4.47248	4.26733
ENSG00000143575	HAX1	986.731	934.843	1003.22	1277.92	1221.6	1346.86	974.932	1282.12	-0.394834	4.03523e-08	5.74015e-07	1	154272511	154275875	+	2155	protein_coding	HCLS1 associated protein X-1 [Source:HGNC Symbol;Acc:HGNC:16915]	-	843	948	936	1170	1607	1419	23.3793	22.1256	23.7392	30.499	29.0522	32.0407
ENSG00000101298	SNPH	259.851	310.628	246.518	315.656	398.331	358.783	272.332	357.59	-0.394821	0.00427626	0.018703	20	1266280	1309328	+	5709	protein_coding	syntaphilin [Source:HGNC Symbol;Acc:HGNC:15931]	-	222	315	230	289	524	378	2.32405	2.77514	2.20194	2.84371	3.57587	3.2218
ENSG00000163389	POGLUT1	179.086	223.85	220.795	264.321	280.504	276.206	207.91	273.677	-0.394811	0.00656372	0.0270211	3	119468938	119494708	+	7097	protein_coding	protein O-glucosyltransferase 1 [Source:HGNC Symbol;Acc:HGNC:22954]	-	153	227	206	242	369	291	1.28845	1.60874	1.58646	1.91553	2.02564	1.9952
ENSG00000185049	NELFA	685.912	611.395	652.738	826.823	837.711	896.008	650.015	853.514	-0.394427	3.83608e-06	3.77219e-05	4	1982714	2041903	-	5935	protein_coding	negative elongation factor complex member A [Source:HGNC Symbol;Acc:HGNC:12768]	-	586	620	609	757	1102	944	5.90104	5.25419	5.60834	7.16511	7.23387	7.7396
ENSG00000141552	ANAPC11	1116.66	956.538	1024.66	1417.72	1291.53	1361.1	1032.62	1356.78	-0.394038	1.44017e-07	1.86436e-06	17	81890790	81900991	+	4027	protein_coding	anaphase promoting complex subunit 11 [Source:HGNC Symbol;Acc:HGNC:14452]	-	954	970	956	1298	1699	1434	14.1585	12.115	12.9752	18.1068	16.437	17.3275
ENSG00000175505	CLCF1	469.37	504.894	524.12	664.08	618.781	689.091	499.461	657.317	-0.393784	4.10734e-05	0.000324109	11	67364168	67374177	-	1975	protein_coding	cardiotrophin like cytokine factor 1 [Source:HGNC Symbol;Acc:HGNC:17412]	-	401	512	489	608	814	726	12.1347	13.0388	13.5326	17.2935	16.0571	17.887
ENSG00000171130	ATP6V0E2	745.608	785.939	764.207	1072.58	956.298	990.924	765.251	1006.6	-0.392761	7.63496e-07	8.58107e-06	7	149872968	149891204	+	6751	protein_coding	ATPase H+ transporting V0 subunit e2 [Source:HGNC Symbol;Acc:HGNC:21723]	-	637	797	713	982	1258	1044	5.63927	5.93779	5.77244	8.1713	7.25977	7.52488
ENSG00000067221	STOML1	554.817	580.825	554.13	770.027	697.839	754.583	563.258	740.816	-0.39272	1.09716e-05	9.78037e-05	15	73978923	73994622	-	10461	protein_coding	stomatin like 1 [Source:HGNC Symbol;Acc:HGNC:14560]	-	474	589	517	705	918	795	2.70805	2.83189	2.70119	3.78585	3.41885	3.69795
ENSG00000069399	BCL3	688.253	671.549	757.776	918.571	963.139	896.008	705.859	925.906	-0.392719	2.18402e-06	2.25063e-05	19	44747705	44760044	+	3242	protein_coding	B cell CLL/lymphoma 3 [Source:HGNC Symbol;Acc:HGNC:998]	-	588	681	707	841	1267	944	10.8397	10.565	11.9191	14.5724	15.2256	14.1686
ENSG00000153132	CLGN	660.161	710.994	669.887	921.848	904.606	855.194	680.347	893.883	-0.392643	1.63066e-06	1.72111e-05	4	140388455	140427968	-	3127	protein_coding	calmegin [Source:HGNC Symbol;Acc:HGNC:2060]	-	564	721	625	844	1190	901	10.7796	11.5969	10.9242	15.1622	14.8262	14.0205
ENSG00000183207	RUVBL2	2960.19	2950.48	3099.7	4241.15	3697.48	3900.1	3003.46	3946.25	-0.392519	3.89409e-13	1.13904e-11	19	48993448	49015995	+	3670	protein_coding	RuvB like AAA ATPase 2 [Source:HGNC Symbol;Acc:HGNC:10475]	-	2529	2992	2892	3883	4864	4109	41.1846	41.0044	43.0695	59.4359	51.6342	54.48
ENSG00000197362	ZNF786	175.575	165.668	176.85	239.2	222.731	218.307	172.698	226.746	-0.392156	0.0102058	0.0389597	7	149069643	149090782	-	3271	protein_coding	zinc finger protein 786 [Source:HGNC Symbol;Acc:HGNC:21806]	zf-C2H2	150	168	165	219	293	230	2.74071	2.58323	2.75703	3.76107	3.48977	3.42149
ENSG00000102882	MAPK3	430.744	378.671	391.214	487.137	537.442	546.717	400.209	523.766	-0.391568	0.000249973	0.00161379	16	30114105	30123506	-	3669	protein_coding	mitogen-activated protein kinase 3 [Source:HGNC Symbol;Acc:HGNC:6877]	-	368	384	365	446	707	576	5.99449	5.26403	5.4373	6.82865	7.50727	7.6391
ENSG00000158158	CNNM4	382.753	355.99	356.916	493.691	437.1	507.801	365.22	479.531	-0.391267	0.000451447	0.0026968	2	96760902	96811891	+	5105	protein_coding	cyclin and CBS domain divalent metal cation transport mediator 4 [Source:HGNC Symbol;Acc:HGNC:105]	-	327	361	333	452	575	535	3.82828	3.55669	3.56522	4.97382	4.38816	5.09947
ENSG00000173272	MZT2A	889.579	830.314	795.29	1062.75	1106.05	1125.71	838.394	1098.17	-0.390927	2.66547e-07	3.26191e-06	2	131464900	131492743	-	4093	protein_coding	mitotic spindle organizing protein 2A [Source:HGNC Symbol;Acc:HGNC:33187]	-	760	842	742	973	1455	1186	11.0975	10.3468	9.90832	13.3542	13.8494	14.0997
ENSG00000091073	DTX2	1104.95	964.427	1000.01	1292.12	1354.63	1369.64	1023.13	1338.79	-0.390167	7.41421e-08	9.9912e-07	7	76461676	76505995	+	5042	protein_coding	deltex E3 ubiquitin ligase 2 [Source:HGNC Symbol;Acc:HGNC:15973]	-	944	978	933	1183	1782	1443	11.1898	9.75598	10.1139	13.1804	13.7694	13.9261
ENSG00000103591	AAGAB	914.16	935.829	936.77	1307.41	1221.6	1125.71	928.92	1218.24	-0.389946	2.53286e-07	3.11381e-06	15	67201033	67255195	-	3833	protein_coding	alpha and gamma adaptin binding protein [Source:HGNC Symbol;Acc:HGNC:25662]	-	781	949	874	1197	1607	1186	12.1777	12.4527	12.4627	17.543	16.3338	15.0561
ENSG00000109911	ELP4	346.468	309.642	391.214	483.861	424.177	465.089	349.108	457.709	-0.389543	0.00113939	0.00602477	11	31509700	31790328	+	27306	protein_coding	elongator acetyltransferase complex subunit 4 [Source:HGNC Symbol;Acc:HGNC:1171]	-	296	314	365	443	558	490	0.647866	0.578371	0.730588	0.911367	0.796134	0.873183
ENSG00000196756	SNHG17	896.602	864.828	878.892	1315.05	1018.63	1131.4	880.107	1155.03	-0.38927	1.16378e-05	0.000103336	20	38420588	38435353	-	4186	processed_transcript	small nucleolar RNA host gene 17 [Source:HGNC Symbol;Acc:HGNC:48600]	-	766	877	820	1204	1340	1192	10.9366	10.5374	10.7066	16.1575	12.4714	13.8562
ENSG00000104177	MYEF2	647.286	682.396	568.064	775.488	864.317	842.855	632.582	827.553	-0.388771	2.46939e-05	0.000203472	15	48134631	48178517	-	14067	protein_coding	myelin expression factor 2 [Source:HGNC Symbol;Acc:HGNC:17940]	Others	553	692	530	710	1137	888	2.3495	2.47423	2.05927	2.83533	3.14897	3.0717
ENSG00000120254	MTHFD1L	1008.97	1053.18	1085.75	1469.06	1242.12	1416.15	1049.3	1375.78	-0.387948	3.97136e-07	4.71675e-06	6	150865549	151101887	+	5021	protein_coding	methylenetetrahydrofolate dehydrogenase (NADP+ dependent) 1 like [Source:HGNC Symbol;Acc:HGNC:21055]	-	862	1068	1013	1345	1634	1492	10.2605	10.6983	11.027	15.048	12.6786	14.4593
ENSG00000181991	MRPS11	566.522	555.186	553.059	696.847	679.595	815.33	558.256	730.59	-0.387616	5.54932e-05	0.000422277	15	88467453	88480773	+	5625	protein_coding	mitochondrial ribosomal protein S11 [Source:HGNC Symbol;Acc:HGNC:14050]	-	484	563	516	638	894	859	5.14251	5.03409	5.01378	6.37156	6.19192	7.43084
ENSG00000058453	CROCC	179.086	185.391	183.281	264.321	228.812	224.951	182.586	239.362	-0.387162	0.0105458	0.0400958	1	16740273	16972979	+	8871	protein_coding	ciliary rootlet coiled-coil, rootletin [Source:HGNC Symbol;Acc:HGNC:21299]	-	153	188	171	242	301	237	1.03079	1.06591	1.05357	1.53246	1.32192	1.3
ENSG00000140386	SCAPER	286.772	247.516	282.96	323.302	335.997	408.139	272.416	355.813	-0.387156	0.00420915	0.018459	15	76347904	76905444	-	11610	protein_coding	S-phase cyclin A associated protein in the ER [Source:HGNC Symbol;Acc:HGNC:13081]	-	245	251	264	296	442	430	1.26121	1.08737	1.24282	1.43221	1.4832	1.8022
ENSG00000101017	CD40	689.424	682.396	744.914	949.153	884.081	935.873	705.578	923.036	-0.386271	2.07817e-06	2.14842e-05	20	46118272	46129863	+	2527	protein_coding	CD40 molecule [Source:HGNC Symbol;Acc:HGNC:11919]	-	589	692	695	869	1163	986	13.9303	13.7732	15.032	19.318	17.9302	18.9862
ENSG00000073536	NLE1	695.276	704.091	742.771	1011.41	776.897	1016.55	714.046	934.953	-0.385529	0.000128129	0.000894347	17	35128753	35142315	-	5463	protein_coding	notchless homolog 1 [Source:HGNC Symbol;Acc:HGNC:19889]	-	594	714	693	926	1022	1071	6.49841	6.57358	6.9333	9.52198	7.28836	9.5395
ENSG00000130589	HELZ2	1456.1	1375.64	1442.67	1939.81	1699.75	1948.63	1424.8	1862.73	-0.385302	1.13147e-08	1.75346e-07	20	63558086	63574239	-	12066	protein_coding	helicase with zinc finger 2 [Source:HGNC Symbol;Acc:HGNC:30021]	-	1244	1395	1346	1776	2236	2053	6.16182	5.81495	6.09705	8.26851	7.21969	8.27929
ENSG00000204764	RANBP17	190.791	243.572	203.646	270.875	265.3	298.986	212.67	278.387	-0.384714	0.0088426	0.0346586	5	170861870	171300015	+	10965	protein_coding	RAN binding protein 17 [Source:HGNC Symbol;Acc:HGNC:14428]	-	163	247	190	248	349	315	0.888446	1.13298	0.947072	1.27055	1.24001	1.39788
ENSG00000131669	NINJ1	416.698	429.949	374.065	593.084	500.194	504.005	406.904	532.428	-0.384619	0.000541948	0.00315328	9	93121489	93134288	-	2648	protein_coding	ninjurin 1 [Source:HGNC Symbol;Acc:HGNC:7824]	-	356	436	349	543	658	531	8.03496	8.28139	7.20353	11.5194	9.68095	9.75762
ENSG00000160014	CALM3	8755.33	8833.68	8941.12	11658.5	11106.1	11874	8843.37	11546.2	-0.384314	3.48087e-26	3.24284e-24	19	46601074	46610793	+	3667	protein_coding	calmodulin 3 [Source:HGNC Symbol;Acc:HGNC:1449]	-	7480	8958	8342	10674	14610	12510	121.911	122.867	124.336	163.517	155.221	166.002
ENSG00000134824	FADS2	1293.4	1171.51	1302.26	1650.37	1655.66	1606.93	1255.72	1637.65	-0.384268	3.66596e-09	6.16746e-08	11	61792980	61867354	+	11026	protein_coding	fatty acid desaturase 2 [Source:HGNC Symbol;Acc:HGNC:3575]	-	1105	1188	1215	1511	2178	1693	5.98958	5.41918	6.02277	7.69829	7.69573	7.47147
ENSG00000178202	KDELC2	3526.71	3427.76	3460.9	4373.31	4589.17	4616.72	3471.79	4526.4	-0.383533	1.61262e-18	8.41117e-17	11	108472105	108498432	-	4993	protein_coding	KDEL motif containing 2 [Source:HGNC Symbol;Acc:HGNC:28496]	-	3013	3476	3229	4004	6037	4864	36.0653	35.0149	35.3463	45.0485	47.1053	47.4023
ENSG00000147457	CHMP7	1054.62	1110.37	1121.12	1556.44	1350.83	1384.83	1095.37	1430.7	-0.382645	1.45093e-07	1.87527e-06	8	23243637	23262000	+	4698	protein_coding	charged multivesicular body protein 7 [Source:HGNC Symbol;Acc:HGNC:28439]	-	901	1126	1046	1425	1777	1459	11.4621	12.0548	12.169	17.0392	14.7362	15.1116
ENSG00000175467	SART1	2159.57	2164.54	2202.59	2937.02	2668.97	2911.08	2175.57	2839.02	-0.382603	1.53787e-12	4.23701e-11	11	65961689	65979828	+	4323	protein_coding	SART1, U4/U6.U5 tri-snRNP-associated protein 1 [Source:HGNC Symbol;Acc:HGNC:10538]	-	1845	2195	2055	2689	3511	3067	25.5072	25.5378	25.9815	34.9424	31.6414	34.522
ENSG00000198951	NAGA	366.366	404.31	361.203	502.429	469.787	505.903	377.293	492.706	-0.382268	0.000388864	0.00236592	22	42058354	42070842	-	3706	protein_coding	alpha-N-acetylgalactosaminidase [Source:HGNC Symbol;Acc:HGNC:7631]	-	313	410	337	460	618	533	5.04767	5.56434	4.97007	6.97268	6.49671	6.99825
ENSG00000175756	AURKAIP1	1369.48	1220.82	1312.98	1726.83	1591.8	1769.24	1301.09	1695.95	-0.382206	2.08118e-08	3.10866e-07	1	1373730	1375495	-	1669	protein_coding	aurora kinase A interacting protein 1 [Source:HGNC Symbol;Acc:HGNC:24114]	-	1170	1238	1225	1581	2094	1864	41.8969	37.3078	40.116	53.2136	48.8799	54.3447
ENSG00000119242	CCDC92	778.382	734.66	886.394	1033.26	995.067	1099.13	799.812	1042.48	-0.382089	7.49463e-06	6.954e-05	12	123918660	123972831	-	8223	protein_coding	coiled-coil domain containing 92 [Source:HGNC Symbol;Acc:HGNC:29563]	-	665	745	827	946	1309	1158	4.83329	4.55681	5.49684	6.46262	6.20182	6.85245
ENSG00000137955	RABGGTB	1804.91	1863.77	1946.42	2434.59	2418.11	2466.87	1871.7	2439.86	-0.381943	1.20217e-12	3.36379e-11	1	75786197	75795079	+	5913	protein_coding	Rab geranylgeranyltransferase subunit beta [Source:HGNC Symbol;Acc:HGNC:9796]	-	1542	1890	1816	2229	3181	2599	15.5858	16.0764	16.7859	21.1763	20.9588	21.3878
ENSG00000145220	LYAR	1499.41	1702.05	1720.27	2233.62	2059.31	2129.92	1640.57	2140.95	-0.381901	2.91464e-09	4.99206e-08	4	4267701	4290169	-	2319	protein_coding	Ly1 antibody reactive [Source:HGNC Symbol;Acc:HGNC:26021]	-	1281	1726	1605	2045	2709	2244	33.0142	37.4347	37.8279	49.5382	45.5112	47.0857
ENSG00000079616	KIF22	1545.06	1643.86	1728.84	2192.12	1975.69	2247.61	1639.26	2138.47	-0.381639	6.05596e-09	9.75063e-08	16	29790719	29805385	+	4312	protein_coding	kinesin family member 22 [Source:HGNC Symbol;Acc:HGNC:6391]	-	1320	1667	1613	2007	2599	2368	18.2956	19.4443	20.4453	26.1467	23.4821	26.7221
ENSG00000075702	WDR62	2291.84	2460.37	2479.12	3179.5	3015.61	3234.74	2410.44	3143.28	-0.381581	3.76181e-13	1.10436e-11	19	36054881	36105106	+	9812	protein_coding	WD repeat domain 62 [Source:HGNC Symbol;Acc:HGNC:24502]	-	1958	2495	2313	2911	3967	3408	11.9263	12.7893	12.8842	16.666	15.7512	16.9009
ENSG00000106348	IMPDH1	1663.28	1776.99	1736.35	2268.57	2103.4	2378.6	1725.54	2250.19	-0.381257	4.6516e-10	9.04341e-09	7	128392277	128410252	-	3662	protein_coding	inosine monophosphate dehydrogenase 1 [Source:HGNC Symbol;Acc:HGNC:6052]	-	1421	1802	1620	2077	2767	2506	23.1914	24.7498	24.1788	31.8615	29.4375	33.2989
ENSG00000131876	SNRPA1	1299.25	1375.64	1269.03	1842.6	1616.13	1686.66	1314.64	1715.13	-0.381204	2.00159e-08	3.0009e-07	15	101281510	101295282	-	3669	protein_coding	small nuclear ribonucleoprotein polypeptide A' [Source:HGNC Symbol;Acc:HGNC:11152]	-	1110	1395	1184	1687	2126	1777	18.0812	19.1232	17.6377	25.8294	22.5749	23.5672
ENSG00000184178	SCFD2	215.372	231.739	225.082	256.676	288.866	329.359	224.064	291.633	-0.381032	0.00773924	0.0309589	4	52872982	53366075	-	3185	protein_coding	sec1 family domain containing 2 [Source:HGNC Symbol;Acc:HGNC:30676]	-	184	235	210	235	380	347	3.45271	3.71102	3.60369	4.14482	4.64819	5.30136
ENSG00000158301	GPRASP2	325.399	309.642	335.479	423.788	379.326	461.292	323.507	421.469	-0.379851	0.00156162	0.00792533	X	102712176	102717733	+	3975	protein_coding	G protein-coupled receptor associated sorting protein 2 [Source:HGNC Symbol;Acc:HGNC:25169]	-	278	314	313	388	499	486	4.17984	3.97308	4.30373	5.4833	4.89073	5.94931
ENSG00000014914	MTMR11	182.598	181.446	198.287	245.753	259.219	225.9	187.444	243.624	-0.379743	0.0109665	0.0413832	1	149928651	149936869	-	4562	protein_coding	myotubularin related protein 11 [Source:HGNC Symbol;Acc:HGNC:24307]	-	156	184	185	225	341	238	2.04372	2.0286	2.21643	2.77061	2.91212	2.53857
ENSG00000198113	TOR4A	2837.29	2873.56	2825.32	3692.85	3454.23	3959.9	2845.39	3702.33	-0.378905	1.66977e-12	4.56905e-11	9	137277749	137282641	+	4148	protein_coding	torsin family 4 member A [Source:HGNC Symbol;Acc:HGNC:25981]	-	2424	2914	2636	3381	4544	4172	34.9258	35.3334	34.7332	45.7882	42.6786	48.941
ENSG00000100564	PIGH	218.883	213.002	199.358	300.365	260.739	261.019	210.415	274.041	-0.378669	0.00782368	0.0312579	14	67581955	67600287	-	2915	protein_coding	phosphatidylinositol glycan anchor biosynthesis class H [Source:HGNC Symbol;Acc:HGNC:8964]	-	187	216	186	275	343	275	3.83402	3.72692	3.48748	5.29958	4.58422	4.59052
ENSG00000141522	ARHGDIA	7113.12	6945.25	6767.47	9422.72	8225.07	9439.41	6941.95	9029.07	-0.37862	2.1646e-14	7.39129e-13	17	81867721	81871406	-	2903	protein_coding	Rho GDP dissociation inhibitor alpha [Source:HGNC Symbol;Acc:HGNC:678]	-	6077	7043	6314	8627	10820	9945	125.111	122.024	118.876	166.94	145.208	166.696
ENSG00000134057	CCNB1	5962.52	5851.64	5802.83	7612.89	7808.5	7473.7	5872.33	7631.69	-0.378526	2.87012e-24	2.23467e-22	5	69167010	69178245	+	2558	protein_coding	cyclin B1 [Source:HGNC Symbol;Acc:HGNC:1579]	-	5094	5934	5414	6970	10272	7874	119.017	116.676	115.679	153.066	156.446	149.783
ENSG00000185347	TEDC1	764.336	719.869	734.196	1038.72	862.797	986.179	739.467	962.564	-0.378038	1.37612e-05	0.000120407	14	105489855	105499575	+	6698	protein_coding	tubulin epsilon and delta complex 1 [Source:HGNC Symbol;Acc:HGNC:20127]	-	653	730	685	951	1135	1039	5.82666	5.48167	5.58963	7.97596	6.60178	7.5481
ENSG00000283646	LINC02009	893.091	770.161	864.958	1139.2	1165.35	976.687	842.737	1093.74	-0.378024	1.56014e-05	0.000135259	3	46416524	46423591	-	2951	lincRNA	long intergenic non-protein coding RNA 2009 [Source:HGNC Symbol;Acc:HGNC:52845]	-	763	781	807	1043	1533	1029	15.4528	13.3112	14.9466	19.8547	20.2387	16.9673
ENSG00000077312	SNRPA	1323.83	1402.26	1378.36	1837.14	1705.07	1797.71	1368.15	1779.97	-0.377673	9.70641e-10	1.80021e-08	19	40750637	40765389	+	2361	protein_coding	small nuclear ribonucleoprotein polypeptide A [Source:HGNC Symbol;Acc:HGNC:11151]	-	1131	1422	1286	1682	2243	1894	28.6298	30.2927	29.7703	40.02	37.0121	39.0347
ENSG00000138614	INTS14	862.658	723.813	739.555	1001.58	1023.95	989.026	775.342	1004.85	-0.376464	6.6798e-06	6.26649e-05	15	65578753	65611289	-	4210	protein_coding	integrator complex subunit 14 [Source:HGNC Symbol;Acc:HGNC:25372]	-	737	734	690	917	1347	1042	10.4625	8.76897	8.95787	12.2359	12.4651	12.0435
ENSG00000075234	TTC38	1069.84	1130.1	1100.76	1509.47	1333.34	1448.42	1100.23	1430.41	-0.375966	8.884e-08	1.17653e-06	22	46267961	46294008	+	3578	protein_coding	tetratricopeptide repeat domain 38 [Source:HGNC Symbol;Acc:HGNC:26082]	-	914	1146	1027	1382	1754	1526	15.2671	16.1094	15.688	21.6978	19.0985	20.753
ENSG00000105325	FZR1	1890.36	1810.52	1789.94	2275.13	2430.27	2410.87	1830.27	2372.09	-0.375569	1.1954e-11	2.85425e-10	19	3506273	3538330	+	5802	protein_coding	fizzy and cell division cycle 20 related 1 [Source:HGNC Symbol;Acc:HGNC:24824]	-	1615	1836	1670	2083	3197	2540	16.6359	15.9158	15.7317	20.1678	21.4672	21.3021
ENSG00000041357	PSMA4	3007.01	2922.86	3134	3891.64	4013.71	3845.05	3021.29	3916.8	-0.375204	1.02176e-15	3.98733e-14	15	78540405	78552419	+	6996	protein_coding	proteasome subunit alpha 4 [Source:HGNC Symbol;Acc:HGNC:9533]	-	2569	2964	2924	3563	5280	4051	21.9465	21.309	22.8437	28.6097	29.4032	28.176
ENSG00000185825	BCAP31	5092.84	4978.93	5340.87	6705.24	6417.38	6868.13	5137.55	6663.58	-0.374898	2.32266e-18	1.18839e-16	X	153700492	153724746	-	3533	protein_coding	B cell receptor associated protein 31 [Source:HGNC Symbol;Acc:HGNC:16695]	-	4351	5049	4983	6139	8442	7236	73.6033	71.8781	77.0877	97.6116	93.0919	99.6603
ENSG00000083544	TDRD3	222.395	210.044	230.441	276.336	299.508	281.901	220.96	285.915	-0.374414	0.00612197	0.0254692	13	60396457	60573878	+	7750	protein_coding	tudor domain containing 3 [Source:HGNC Symbol;Acc:HGNC:20612]	-	190	213	215	253	394	297	1.46522	1.38233	1.51626	1.83386	1.98064	1.86476
ENSG00000105619	TFPT	316.035	294.85	303.325	423.788	372.485	390.105	304.737	395.459	-0.374213	0.00164402	0.00829319	19	54107013	54115675	-	1240	protein_coding	TCF3 fusion partner [Source:HGNC Symbol;Acc:HGNC:13630]	-	270	299	283	388	490	411	13.0135	12.1279	12.4739	17.5775	15.3952	16.1283
ENSG00000174996	KLC2	2997.65	2992.88	3040.75	4033.63	3531.76	4148.78	3010.43	3904.73	-0.374029	6.51397e-11	1.42644e-09	11	66257294	66267860	+	5479	protein_coding	kinesin light chain 2 [Source:HGNC Symbol;Acc:HGNC:20716]	-	2561	3035	2837	3693	4646	4371	27.9357	27.8607	28.3006	37.8639	33.036	38.8192
ENSG00000136942	RPL35	9352.29	9588.06	9427.72	12088.9	10982.2	13689.8	9456.02	12253.6	-0.373771	5.63035e-05	0.000427258	9	124857880	124861981	-	1535	protein_coding	ribosomal protein L35 [Source:HGNC Symbol;Acc:HGNC:10344]	-	7990	9723	8796	11068	14447	14423	311.093	318.586	313.195	405.05	366.673	457.209
ENSG00000172932	ANKRD13D	828.713	865.815	877.82	1210.2	1045.24	1083.94	857.449	1113.13	-0.373599	2.32309e-06	2.38783e-05	11	67288547	67302485	+	6643	protein_coding	ankyrin repeat domain 13D [Source:HGNC Symbol;Acc:HGNC:27880]	-	708	878	819	1108	1375	1142	6.36973	6.6476	6.73841	9.36964	8.06396	8.36506
ENSG00000188229	TUBB4B	17470.9	16895.2	17542.5	23287.6	20797.6	23176.6	17302.9	22420.6	-0.373548	3.65482e-19	1.99677e-17	9	137241213	137243707	+	2111	protein_coding	tubulin beta 4B class IVb [Source:HGNC Symbol;Acc:HGNC:20771]	-	14926	17133	16367	21321	27359	24418	422.578	408.207	423.759	567.371	504.919	562.846
ENSG00000131188	PRR7	251.657	226.808	277.601	286.166	318.513	373.02	252.022	325.9	-0.373259	0.00880405	0.0345327	5	177446445	177456286	+	1772	protein_coding	proline rich 7, synaptic [Source:HGNC Symbol;Acc:HGNC:28130]	-	215	230	259	262	419	393	7.25148	6.52828	7.98866	8.30587	9.21214	10.7919
ENSG00000162511	LAPTM5	1358.95	1323.37	1245.45	1707.17	1760.56	1616.42	1309.26	1694.72	-0.373254	8.22495e-09	1.3009e-07	1	30732469	30757820	-	3274	protein_coding	lysosomal protein transmembrane 5 [Source:HGNC Symbol;Acc:HGNC:29612]	-	1161	1342	1162	1563	2316	1703	21.1936	20.6162	19.3984	26.8181	27.5594	25.3107
ENSG00000088280	ASAP3	374.56	375.712	344.054	423.788	519.958	469.835	364.775	471.194	-0.373107	0.00122626	0.0064251	1	23428563	23484568	-	4988	protein_coding	ArfGAP with SH3 domain, ankyrin repeat and PH domain 3 [Source:HGNC Symbol;Acc:HGNC:14987]	-	320	381	321	388	684	495	3.83421	3.84179	3.51736	4.36971	5.34244	4.82888
ENSG00000115286	NDUFS7	326.569	358.948	389.07	507.89	392.249	496.411	358.196	465.517	-0.373006	0.00306892	0.0140676	19	1383527	1395589	+	7533	protein_coding	NADH:ubiquinone oxidoreductase core subunit S7 [Source:HGNC Symbol;Acc:HGNC:7714]	-	279	364	363	465	516	523	2.21354	2.43035	2.63376	3.46763	2.66865	3.37832
ENSG00000054967	RELT	460.006	417.129	424.44	541.749	524.519	618.853	433.859	561.707	-0.37289	0.000436206	0.00261643	11	73376264	73397474	+	6322	protein_coding	RELT, TNF receptor [Source:HGNC Symbol;Acc:HGNC:13764]	-	393	423	396	496	690	652	3.71527	3.36528	3.42357	4.40732	4.25211	5.01834
ENSG00000161981	SNRNP25	467.029	367.823	392.286	504.613	548.085	531.53	409.046	528.076	-0.372717	0.000868826	0.00477587	16	53010	57669	+	3060	protein_coding	small nuclear ribonucleoprotein U11/U12 subunit 25 [Source:HGNC Symbol;Acc:HGNC:14161]	-	399	373	366	462	721	560	7.79298	6.13087	6.53729	8.48141	9.1796	8.905
ENSG00000104679	R3HCC1	424.891	409.24	474.816	578.885	535.162	581.836	436.316	565.294	-0.372423	0.000315219	0.00196685	8	23270120	23296279	+	2630	protein_coding	R3H domain and coiled-coil containing 1 [Source:HGNC Symbol;Acc:HGNC:27329]	-	363	415	443	530	704	613	8.24903	7.93647	9.20632	11.3206	10.4286	11.3415
ENSG00000176974	SHMT1	743.267	659.715	723.478	913.11	946.416	888.415	708.82	915.98	-0.372102	6.33516e-06	5.96053e-05	17	18327860	18363563	-	7281	protein_coding	serine hydroxymethyltransferase 1 [Source:HGNC Symbol;Acc:HGNC:10850]	-	635	669	675	836	1245	936	5.21236	4.62136	5.067	6.45005	6.66175	6.25536
ENSG00000120318	ARAP3	555.987	550.256	524.12	753.643	675.034	683.396	543.454	704.024	-0.371516	5.33686e-05	0.000408037	5	141653401	141682221	-	6186	protein_coding	ArfGAP with RhoGAP domain, ankyrin repeat and PH domain 3 [Source:HGNC Symbol;Acc:HGNC:24097]	-	475	558	489	690	888	720	4.58919	4.5369	4.32053	6.26595	5.59259	5.66357
ENSG00000131389	SLC6A6	1859.92	1956.46	1824.24	2345.03	2300.28	2655.75	1880.21	2433.69	-0.37147	4.49078e-09	7.43099e-08	3	14402576	14489349	+	8254	protein_coding	solute carrier family 6 member 6 [Source:HGNC Symbol;Acc:HGNC:11052]	-	1589	1984	1702	2147	3026	2798	11.5057	12.0896	11.2702	14.6122	14.2828	16.4949
ENSG00000137700	SLC37A4	791.257	776.078	822.085	1066.02	1014.07	1011.81	796.473	1030.63	-0.371117	9.10936e-07	1.00697e-05	11	119024114	119030906	-	6186	protein_coding	solute carrier family 37 member 4 [Source:HGNC Symbol;Acc:HGNC:4061]	-	676	787	767	976	1334	1066	6.53114	6.39882	6.77678	8.86314	8.40148	8.38522
ENSG00000169710	FASN	5538.8	5664.28	5761.03	7351.84	6668.24	7924.55	5654.7	7314.88	-0.370701	1.8e-12	4.90044e-11	17	82078333	82098332	-	9364	protein_coding	fatty acid synthase [Source:HGNC Symbol;Acc:HGNC:3594]	-	4732	5744	5375	6731	8772	8349	30.202	30.8523	31.3729	40.3799	36.4962	43.3851
ENSG00000116455	WDR77	862.658	845.106	851.024	1108.62	1036.88	1164.62	852.929	1103.37	-0.370291	1.0802e-06	1.17474e-05	1	111439890	111449376	-	2805	protein_coding	WD repeat domain 77 [Source:HGNC Symbol;Acc:HGNC:29652]	-	737	857	794	1015	1364	1227	15.7031	15.3668	15.4713	20.3273	18.9449	21.2853
ENSG00000130881	LRP3	632.07	508.839	504.827	783.133	623.342	721.363	548.578	709.279	-0.36965	0.000865198	0.00475817	19	33177603	33208867	+	5095	protein_coding	LDL receptor related protein 3 [Source:HGNC Symbol;Acc:HGNC:6695]	-	540	516	471	717	820	760	6.33434	5.09378	5.0526	7.90538	6.27018	7.25833
ENSG00000204381	LAYN	1924.3	1942.66	2214.38	2769.91	2549.62	2541.85	2027.11	2620.46	-0.369413	4.24668e-09	7.07064e-08	11	111540280	111561745	+	3144	protein_coding	layilin [Source:HGNC Symbol;Acc:HGNC:29471]	-	1644	1970	2066	2536	3354	2678	31.2515	31.5151	35.9158	45.3121	41.5614	41.4472
ENSG00000166228	PCBD1	815.838	852.995	818.87	1081.31	1054.36	1080.15	829.234	1071.94	-0.369253	4.72204e-07	5.5029e-06	10	70882280	70888784	-	1614	protein_coding	pterin-4 alpha-carbinolamine dehydratase 1 [Source:HGNC Symbol;Acc:HGNC:8646]	-	697	865	764	990	1387	1138	25.8096	26.9555	25.8719	34.4571	33.4798	34.3088
ENSG00000121578	B4GALT4	253.998	237.655	271.17	318.933	318.513	347.393	254.275	328.28	-0.36912	0.00441307	0.0191816	3	119211732	119241103	-	7145	protein_coding	beta-1,4-galactosyltransferase 4 [Source:HGNC Symbol;Acc:HGNC:927]	-	217	241	253	292	419	366	1.81514	1.69648	1.93534	2.29577	2.28466	2.49256
ENSG00000184058	TBX1	191.962	187.363	189.712	251.214	227.292	257.223	189.679	245.243	-0.368622	0.0123554	0.0456829	22	19756703	19783593	+	3580	protein_coding	T-box 1 [Source:HGNC Symbol;Acc:HGNC:11592]	T-box	164	190	177	230	299	271	2.73787	2.66935	2.70227	3.60905	3.25386	3.68344
ENSG00000130734	ATG4D	602.807	556.172	560.561	755.828	719.124	745.092	573.18	740.014	-0.368599	2.7368e-05	0.000222998	19	10543895	10553418	+	2278	protein_coding	autophagy related 4D cysteine peptidase [Source:HGNC Symbol;Acc:HGNC:20789]	-	515	564	523	692	946	785	13.5116	12.4526	12.5483	17.0647	16.1788	16.7681
ENSG00000226950	DANCR	948.104	979.219	1051.45	1266.99	1217.04	1364.89	992.926	1282.98	-0.368551	7.22618e-07	8.15576e-06	4	52712404	52720351	+	2285	processed_transcript	differentiation antagonizing non-protein coding RNA [Source:HGNC Symbol;Acc:HGNC:28964]	-	810	993	981	1160	1601	1438	21.1861	21.8574	23.465	28.518	27.297	30.6225
ENSG00000101161	PRPF6	2683.95	2439.66	2529.49	3308.38	3267.98	3297.39	2551.04	3291.25	-0.368267	1.90369e-13	5.90035e-12	20	63981135	64033100	+	3044	protein_coding	pre-mRNA processing factor 6 [Source:HGNC Symbol;Acc:HGNC:15860]	-	2293	2474	2360	3029	4299	3474	45.0206	40.878	42.3746	55.8988	55.0216	55.5332
ENSG00000099385	BCL7C	378.071	422.06	407.291	560.317	469.787	533.429	402.474	521.178	-0.368231	0.000795826	0.0044244	16	30833626	30894960	-	4398	protein_coding	BCL tumor suppressor 7C [Source:HGNC Symbol;Acc:HGNC:1006]	-	323	428	380	513	618	562	4.38934	4.89467	4.72244	6.55254	5.47449	6.21797
ENSG00000175048	ZDHHC14	300.818	341.198	338.695	417.234	432.539	416.682	326.904	422.152	-0.368026	0.00131891	0.00683795	6	157381133	157678146	+	11121	protein_coding	zinc finger DHHC-type containing 14 [Source:HGNC Symbol;Acc:HGNC:20341]	-	257	346	316	382	569	439	1.38115	1.56483	1.55303	1.9296	1.99333	1.92083
ENSG00000225178	RPSAP58	409.675	477.283	398.717	630.22	501.714	532.479	428.558	554.805	-0.367395	0.00151744	0.00775475	19	23827162	23828049	+	888	processed_pseudogene	ribosomal protein SA pseudogene 58 [Source:HGNC Symbol;Acc:HGNC:36809]	-	350	484	372	577	660	561	23.5563	27.4137	22.8964	36.5015	28.9562	30.7409
ENSG00000130584	ZBTB46	191.962	177.502	192.927	254.491	239.455	231.595	187.464	241.847	-0.367339	0.0129708	0.0475657	20	63743666	63831244	-	6084	protein_coding	zinc finger and BTB domain containing 46 [Source:HGNC Symbol;Acc:HGNC:16094]	-	164	180	180	233	315	244	1.61104	1.48805	1.61704	2.15137	2.01712	1.9515
ENSG00000051620	HEBP2	839.248	927.94	982.858	1203.64	1131.9	1216.82	916.682	1184.12	-0.367187	2.17564e-06	2.24343e-05	6	138403531	138422197	+	10356	protein_coding	heme binding protein 2 [Source:HGNC Symbol;Acc:HGNC:15716]	-	717	941	917	1102	1489	1282	4.13789	4.57017	4.83966	5.97774	5.60161	6.0237
ENSG00000006534	ALDH3B1	632.07	621.256	544.484	751.459	818.706	745.092	599.27	771.752	-0.366847	6.80943e-05	0.000506683	11	68008578	68029282	+	6626	protein_coding	aldehyde dehydrogenase 3 family member B1 [Source:HGNC Symbol;Acc:HGNC:410]	-	540	630	508	688	1077	785	4.87073	4.78216	4.19035	5.8329	6.33249	5.76482
ENSG00000168005	SPINDOC	1190.4	1190.25	1175.79	1532.41	1429.13	1627.81	1185.48	1529.78	-0.366582	7.9356e-08	1.06493e-06	11	63813388	63827718	+	2807	protein_coding	spindlin interactor and repressor of chromatin binding [Source:HGNC Symbol;Acc:HGNC:25115]	-	1017	1207	1097	1403	1880	1715	21.6536	21.6272	21.36	28.0778	26.0931	29.7296
ENSG00000126216	TUBGCP3	978.537	1066.98	1018.23	1240.78	1416.96	1288.01	1021.25	1315.25	-0.366291	8.57252e-07	9.54167e-06	13	112485005	112588205	-	7254	protein_coding	tubulin gamma complex associated protein 3 [Source:HGNC Symbol;Acc:HGNC:18598]	-	836	1082	950	1136	1864	1357	6.8878	7.50213	7.15787	8.79728	10.011	9.10269
ENSG00000063177	RPL18	7777.97	8135.5	7817.85	10355.5	9603.27	10644.8	7910.44	10201.2	-0.366227	5.96938e-18	2.88914e-16	19	48615328	48619536	-	4209	protein_coding	ribosomal protein L18 [Source:HGNC Symbol;Acc:HGNC:10310]	-	6645	8250	7294	9481	12633	11215	94.3557	98.5848	94.7163	126.539	116.933	129.655
ENSG00000176619	LMNB2	10731.1	10467.7	10704.3	13754.5	12822.6	14548.7	10634.4	13708.6	-0.366082	1.09344e-17	5.18323e-16	19	2427638	2456996	-	5432	protein_coding	lamin B2 [Source:HGNC Symbol;Acc:HGNC:6638]	-	9168	10615	9987	12593	16868	15328	100.871	98.2868	100.488	130.232	120.98	137.307
ENSG00000166986	MARS	1994.53	2131.99	2152.21	2712.02	2574.71	2812.36	2092.91	2699.7	-0.365877	5.05097e-11	1.11516e-09	12	57475445	57517569	+	7028	protein_coding	methionyl-tRNA synthetase [Source:HGNC Symbol;Acc:HGNC:6898]	-	1704	2162	2008	2483	3387	2963	14.4907	15.4724	15.616	19.8469	18.7756	20.5148
ENSG00000182013	PNMA8A	876.704	884.551	808.152	1112.99	1092.37	1106.72	856.469	1104.03	-0.365849	7.72531e-07	8.6645e-06	19	46466491	46471563	-	3696	protein_coding	PNMA family member 8A [Source:HGNC Symbol;Acc:HGNC:25578]	-	749	897	754	1019	1437	1166	12.1116	12.2066	11.1501	15.4878	15.1473	15.3509
ENSG00000173171	MTX1	242.293	257.378	252.949	339.686	314.712	317.02	250.873	323.806	-0.365684	0.00430327	0.0187651	1	155208699	155213824	+	3278	protein_coding	metaxin 1 [Source:HGNC Symbol;Acc:HGNC:7504]	-	207	261	236	311	414	334	3.7741	4.00467	3.93497	5.32965	4.92041	4.95798
ENSG00000166716	ZNF592	1534.52	1503.84	1527.34	1926.7	1922.48	2031.21	1521.9	1960.13	-0.365154	2.52644e-10	5.07713e-09	15	84748635	84806432	+	8134	protein_coding	zinc finger protein 592 [Source:HGNC Symbol;Acc:HGNC:28986]	-	1311	1525	1425	1764	2529	2140	9.63275	9.42976	9.57522	12.1827	12.1131	12.802
ENSG00000183763	TRAIP	484.587	426.991	585.213	626.944	659.07	638.786	498.93	641.6	-0.364619	0.000977618	0.00527102	3	49828599	49856574	-	3263	protein_coding	TRAF interacting protein [Source:HGNC Symbol;Acc:HGNC:30764]	-	414	433	546	574	867	673	7.5829	6.6743	9.14563	9.88194	10.3517	10.0361
ENSG00000162139	NEU3	426.062	458.546	398.717	613.837	522.999	519.191	427.775	552.009	-0.364246	0.000827771	0.00458145	11	74988134	75018893	+	7556	protein_coding	neuraminidase 3 [Source:HGNC Symbol;Acc:HGNC:7760]	-	364	465	372	562	688	547	2.87913	3.09525	2.69085	4.17823	3.54737	3.5226
ENSG00000182199	SHMT2	2284.81	2322.32	2322.63	3009.11	2828.6	3088.57	2309.92	2975.43	-0.364128	2.19797e-12	5.92386e-11	12	57229327	57234935	+	4838	protein_coding	serine hydroxymethyltransferase 2 [Source:HGNC Symbol;Acc:HGNC:10852]	-	1952	2355	2167	2755	3721	3254	24.1138	24.4827	24.4811	31.9892	29.9643	32.728
ENSG00000163251	FZD5	283.261	223.85	248.662	327.671	312.431	331.257	251.924	323.786	-0.364063	0.00672235	0.0275615	2	207762586	207769563	-	6708	protein_coding	frizzled class receptor 5 [Source:HGNC Symbol;Acc:HGNC:4043]	-	242	227	232	300	411	349	2.15613	1.70203	1.89031	2.51232	2.38704	2.53163
ENSG00000213930	GALT	231.759	276.114	327.977	347.331	361.082	368.275	278.616	358.896	-0.363989	0.00778877	0.0311261	9	34638133	34651035	+	4407	protein_coding	galactose-1-phosphate uridylyltransferase [Source:HGNC Symbol;Acc:HGNC:4135]	-	198	280	306	318	475	388	2.68518	3.19558	3.79504	4.05351	4.19914	4.28406
ENSG00000110108	TMEM109	3114.7	3191.09	2990.38	4024.89	3828.99	4113.66	3098.72	3989.18	-0.363554	3.798e-14	1.26211e-12	11	60913874	60923443	+	2421	protein_coding	transmembrane protein 109 [Source:HGNC Symbol;Acc:HGNC:28771]	-	2661	3236	2790	3685	5037	4334	65.6904	67.2277	62.9865	85.5047	81.0564	87.1087
ENSG00000170638	TRABD	825.202	847.078	795.29	1187.26	983.664	1008.96	822.523	1059.96	-0.362873	2.13561e-05	0.000178711	22	50185915	50199598	+	3153	protein_coding	TraB domain containing [Source:HGNC Symbol;Acc:HGNC:28805]	-	705	859	742	1087	1294	1063	13.3634	13.7026	12.8623	19.3666	15.989	16.405
ENSG00000110107	PRPF19	3104.16	3000.77	3066.47	4139.58	3692.92	3970.34	3057.14	3934.28	-0.36287	8.24762e-13	2.33615e-11	11	60890730	60906588	-	2739	protein_coding	pre-mRNA processing factor 19 [Source:HGNC Symbol;Acc:HGNC:17896]	-	2652	3043	2861	3790	4858	4183	57.8673	55.8785	57.0905	77.7311	69.0996	74.3127
ENSG00000140367	UBE2Q2	931.717	902.301	967.853	1147.94	1273.29	1175.06	933.957	1198.76	-0.362375	9.87397e-07	1.07964e-05	15	75843285	75901078	+	3852	protein_coding	ubiquitin conjugating enzyme E2 Q2 [Source:HGNC Symbol;Acc:HGNC:19248]	-	796	915	903	1051	1675	1238	12.3503	11.9473	12.8127	15.3272	16.941	15.6387
ENSG00000271254	AC240274.1	320.717	250.475	370.849	369.176	427.977	410.038	314.014	402.397	-0.361973	0.00951191	0.0367546	KI270711.1	4612	29626	-	4520	protein_coding	neuroblastoma breakpoint family member 1 [Source:NCBI gene;Acc:102724250]	-	274	254	346	338	563	432	3.62296	2.82638	4.18385	4.20074	4.85266	4.65064
ENSG00000102098	SCML2	249.316	255.405	247.59	299.273	326.874	339.8	250.771	321.982	-0.361938	0.00515197	0.0219435	X	18239314	18354727	-	4203	protein_coding	Scm polycomb group protein like 2 [Source:HGNC Symbol;Acc:HGNC:10581]	-	213	259	231	274	430	358	3.02881	3.09938	3.00393	3.66217	3.98583	4.14468
ENSG00000135736	CCDC102A	236.441	255.405	258.308	336.409	276.703	354.037	250.052	322.383	-0.361784	0.00917224	0.035673	16	57512178	57536599	-	2582	protein_coding	coiled-coil domain containing 102A [Source:HGNC Symbol;Acc:HGNC:28097]	-	202	259	241	308	364	373	4.6757	5.0452	5.10151	6.70104	5.49231	7.02943
ENSG00000142546	NOSIP	891.92	895.398	854.24	1121.73	1045.24	1230.11	880.519	1132.36	-0.361541	5.43635e-06	5.18755e-05	19	49555711	49590262	-	4248	protein_coding	nitric oxide synthase interacting protein [Source:HGNC Symbol;Acc:HGNC:17946]	-	762	908	797	1027	1375	1296	10.7207	10.7507	10.2544	13.5811	12.6104	14.8453
ENSG00000103653	CSK	1532.18	1608.36	1682.76	2071.97	1896.63	2233.38	1607.77	2067.33	-0.36112	9.82762e-08	1.29194e-06	15	74782057	74803198	+	4570	protein_coding	C-terminal Src kinase [Source:HGNC Symbol;Acc:HGNC:2444]	-	1309	1631	1570	1897	2495	2353	17.1189	17.9503	18.7768	23.3184	21.2699	25.0538
ENSG00000109971	HSPA8	32445.1	33758.9	33171.7	44882.2	40077.1	42700.9	33125.2	42553.4	-0.361095	7.90038e-21	4.89732e-19	11	123057489	123063230	-	4849	protein_coding	heat shock protein family A (Hsp70) member 8 [Source:HGNC Symbol;Acc:HGNC:5241]	-	27719	34234	30949	41092	52721	44988	341.647	355.092	348.845	476.05	423.586	451.452
ENSG00000198625	MDM4	427.232	537.436	581.998	659.711	681.115	647.328	515.555	662.718	-0.360661	0.000873828	0.00479683	1	204516379	204558120	+	11008	protein_coding	MDM4, p53 regulator [Source:HGNC Symbol;Acc:HGNC:6974]	-	365	545	543	604	896	682	1.98169	2.49014	2.69606	3.08231	3.1711	3.01469
ENSG00000167862	MRPL58	575.886	535.464	519.832	696.847	653.749	744.142	543.727	698.246	-0.360391	0.00012948	0.000903001	17	75012670	75021261	+	1108	protein_coding	mitochondrial ribosomal protein L58 [Source:HGNC Symbol;Acc:HGNC:5359]	-	492	543	485	638	860	784	26.5386	24.6487	23.9243	32.3466	30.2391	34.4305
ENSG00000141510	TP53	2147.87	2070.85	2192.94	2802.68	2656.81	2774.4	2137.22	2744.63	-0.360369	4.18608e-12	1.07091e-10	17	7661779	7687550	-	5688	protein_coding	tumor protein p53 [Source:HGNC Symbol;Acc:HGNC:11998]	P53	1835	2100	2046	2566	3495	2923	19.2809	18.5693	19.66	25.3422	23.9385	25.0056
ENSG00000124228	DDX27	2207.56	2143.83	2212.23	2930.47	2557.22	2944.3	2187.87	2810.66	-0.360012	2.1887e-09	3.84262e-08	20	49219295	49244077	+	5457	protein_coding	DEAD-box helicase 27 [Source:HGNC Symbol;Acc:HGNC:15837]	-	1886	2174	2064	2683	3364	3102	20.6557	20.0374	20.6725	27.6194	24.0166	27.6602
ENSG00000178999	AURKB	2461.56	2582.65	2457.68	3265.79	3078.7	3291.69	2500.63	3212.06	-0.359884	1.00105e-12	2.8157e-11	17	8204733	8210600	-	2241	protein_coding	aurora kinase B [Source:HGNC Symbol;Acc:HGNC:11390]	-	2103	2619	2293	2990	4050	3468	56.0853	58.7798	55.9242	74.9509	70.4082	75.3017
ENSG00000129680	MAP7D3	1636.36	1755.3	1725.63	2269.67	2012.94	2293.17	1705.76	2191.93	-0.359565	1.66498e-08	2.53634e-07	X	136213220	136256482	-	7067	protein_coding	MAP7 domain containing 3 [Source:HGNC Symbol;Acc:HGNC:25742]	-	1398	1780	1610	2078	2648	2416	11.8229	12.6683	12.4517	16.518	14.598	16.6352
ENSG00000172889	EGFL7	467.029	426.991	392.286	566.871	524.519	559.056	428.769	550.149	-0.359278	0.000605406	0.00347979	9	136658856	136672678	+	2553	protein_coding	EGF like domain multiple 7 [Source:HGNC Symbol;Acc:HGNC:20594]	-	399	433	366	519	690	589	9.34058	8.53045	7.83553	11.4199	10.5295	11.2262
ENSG00000141084	RANBP10	296.136	317.531	400.86	477.307	399.091	428.072	338.176	434.823	-0.359144	0.00600951	0.0250575	16	67723066	67806652	-	6460	protein_coding	RAN binding protein 10 [Source:HGNC Symbol;Acc:HGNC:29285]	-	253	322	374	437	525	451	2.34067	2.50702	3.1643	3.80011	3.16619	3.39712
ENSG00000144867	SRPRB	716.345	744.522	658.097	1001.58	839.231	882.72	706.321	907.844	-0.358999	6.81411e-05	0.000506797	3	133784033	133825772	+	4180	protein_coding	SRP receptor subunit beta [Source:HGNC Symbol;Acc:HGNC:24085]	-	612	755	614	917	1104	930	8.75038	9.08459	8.02842	12.3237	10.2897	10.8261
ENSG00000100142	POLR2F	582.909	601.534	584.141	815.901	713.042	742.244	589.528	757.062	-0.357916	6.60553e-05	0.000493791	22	37952607	38041915	+	7042	protein_coding	RNA polymerase II subunit F [Source:HGNC Symbol;Acc:HGNC:9193]	-	498	610	545	747	938	782	4.22654	4.35681	4.22998	5.95898	5.1894	5.40354
ENSG00000134575	ACP2	856.805	770.161	729.909	1066.02	935.013	1020.35	785.625	1007.13	-0.357414	2.88538e-05	0.000233922	11	47239302	47248906	-	3484	protein_coding	acid phosphatase 2, lysosomal [Source:HGNC Symbol;Acc:HGNC:123]	-	732	781	681	976	1230	1075	12.557	11.2748	10.6833	15.7369	13.7543	15.014
ENSG00000023909	GCLM	2223.95	2320.34	2143.64	2788.48	2907.66	2870.26	2229.31	2855.47	-0.357339	5.33392e-12	1.33489e-10	1	93885205	93909456	-	5420	protein_coding	glutamate-cysteine ligase modifier subunit [Source:HGNC Symbol;Acc:HGNC:4312]	-	1900	2353	2000	2553	3825	3024	20.9511	21.8352	20.1683	26.4606	27.4943	27.1488
ENSG00000187720	THSD4	1066.32	1101.5	1048.24	1344.54	1365.27	1410.45	1072.02	1373.42	-0.357249	7.47926e-08	1.00704e-06	15	71096952	71783383	+	15837	protein_coding	thrombospondin type 1 domain containing 4 [Source:HGNC Symbol;Acc:HGNC:25835]	-	911	1117	978	1231	1796	1486	3.43793	3.54744	3.37523	4.36649	4.41818	4.56576
ENSG00000166411	IDH3A	895.432	877.648	935.698	1155.59	1094.65	1221.57	902.926	1157.27	-0.357131	1.85967e-06	1.94121e-05	15	78131498	78171949	+	6832	protein_coding	isocitrate dehydrogenase 3 (NAD(+)) alpha [Source:HGNC Symbol;Acc:HGNC:5384]	-	765	890	873	1058	1440	1287	6.69215	6.55205	6.984	8.69932	8.21154	9.16638
ENSG00000175063	UBE2C	4704.24	4830.02	4878.92	6317.5	6117.87	6030.97	4804.39	6155.45	-0.356952	2.49605e-19	1.38244e-17	20	45812576	45816957	+	1286	protein_coding	ubiquitin conjugating enzyme E2 C [Source:HGNC Symbol;Acc:HGNC:15937]	-	4019	4898	4552	5784	8048	6354	186.779	191.563	193.464	252.659	243.813	240.422
ENSG00000142089	IFITM3	2103.39	2183.27	2289.41	2858.38	2716.1	2854.13	2192.02	2809.54	-0.356923	1.83593e-11	4.29458e-10	11	319669	327537	-	1348	protein_coding	interferon induced transmembrane protein 3 [Source:HGNC Symbol;Acc:HGNC:5414]	-	1797	2214	2136	2617	3573	3007	79.6728	82.6081	86.6063	109.059	103.265	108.545
ENSG00000169100	SLC25A6	9557.13	9635.39	9746.05	12581.5	11484.7	13003.5	9646.19	12356.6	-0.356746	1.53748e-16	6.52094e-15	X	1386152	1392724	-	2164	protein_coding	solute carrier family 25 member 6 [Source:HGNC Symbol;Acc:HGNC:10992]	-	8165	9771	9093	11519	15108	13700	225.502	227.1	229.661	299.023	271.994	308.057
ENSG00000204498	NFKBIL1	309.012	262.308	259.38	397.574	342.838	323.664	276.9	354.692	-0.356666	0.0075342	0.0303648	6	31546870	31558829	+	1779	protein_coding	NFKB inhibitor like 1 [Source:HGNC Symbol;Acc:HGNC:7800]	-	264	266	242	364	451	341	8.86911	7.52039	7.43494	11.494	9.87667	9.32708
ENSG00000108821	COL1A1	203.667	199.197	202.574	244.661	264.54	264.816	201.812	258.006	-0.35634	0.0120876	0.0448886	17	50183289	50201632	-	9819	protein_coding	collagen type I alpha 1 chain [Source:HGNC Symbol;Acc:HGNC:2197]	-	174	202	189	224	348	279	1.05909	1.03471	1.05204	1.28153	1.38077	1.38262
ENSG00000173141	MRPL57	773.7	765.23	846.737	1027.79	926.651	1102.93	795.222	1019.12	-0.356215	3.17408e-05	0.000255783	13	21176645	21179084	+	2246	protein_coding	mitochondrial ribosomal protein L57 [Source:HGNC Symbol;Acc:HGNC:14514]	-	661	776	790	941	1219	1162	17.5891	17.3775	19.2245	23.5357	21.1448	25.1747
ENSG00000126602	TRAP1	1137.73	1092.62	1015.01	1457.04	1244.4	1457.91	1081.79	1386.45	-0.356196	5.77641e-06	5.48283e-05	16	3651639	3717597	-	5227	protein_coding	TNF receptor associated protein 1 [Source:HGNC Symbol;Acc:HGNC:16264]	-	972	1108	947	1334	1637	1536	11.1139	10.6616	9.90228	14.3368	12.2013	14.299
ENSG00000132109	TRIM21	301.989	308.656	324.761	366.991	406.693	422.377	311.802	398.687	-0.356179	0.00267504	0.0125294	11	4384897	4393696	-	1929	protein_coding	tripartite motif containing 21 [Source:HGNC Symbol;Acc:HGNC:11312]	-	258	313	303	336	535	445	7.99354	8.16107	8.58516	9.78486	10.8052	11.2252
ENSG00000111203	ITFG2	232.929	265.267	252.949	353.885	314.712	295.189	250.382	321.262	-0.355767	0.00805975	0.0320738	12	2812622	2859791	+	6250	protein_coding	integrin alpha FG-GAP repeat containing 2 [Source:HGNC Symbol;Acc:HGNC:30879]	-	199	269	236	324	414	311	1.90294	2.16475	2.06381	2.91214	2.58066	2.4213
ENSG00000115380	EFEMP1	1541.55	1640.91	1579.86	1998.79	2053.99	2039.75	1587.44	2030.84	-0.355134	4.06794e-10	8.00525e-09	2	55865967	55924139	-	3962	protein_coding	EGF containing fibulin extracellular matrix protein 1 [Source:HGNC Symbol;Acc:HGNC:3218]	-	1317	1664	1474	1830	2702	2149	19.8666	21.1239	20.3339	25.9468	26.5694	26.393
ENSG00000196814	MVB12B	238.782	252.447	279.745	312.38	353.481	318.918	256.991	328.259	-0.355054	0.00703779	0.0286724	9	126326849	126507041	+	7884	protein_coding	multivesicular body subunit 12B [Source:HGNC Symbol;Acc:HGNC:23368]	-	204	256	261	286	465	336	1.54645	1.63316	1.80939	2.03783	2.29782	2.07377
ENSG00000109390	NDUFC1	346.468	355.004	364.419	478.4	458.384	427.123	355.297	454.636	-0.354642	0.001283	0.00668331	4	139266880	139302551	-	1941	protein_coding	NADH:ubiquinone oxidoreductase subunit C1 [Source:HGNC Symbol;Acc:HGNC:7705]	-	296	360	340	438	603	450	9.11419	9.3285	9.57395	12.6764	12.1032	11.2812
ENSG00000100083	GGA1	715.175	766.216	709.544	931.678	907.647	962.45	730.312	933.925	-0.353309	9.00036e-06	8.21863e-05	22	37608475	37633564	+	9369	protein_coding	golgi associated, gamma adaptin ear containing, ARF binding protein 1 [Source:HGNC Symbol;Acc:HGNC:17842]	-	611	777	662	853	1194	1014	3.89762	4.17122	3.86191	5.1145	4.96502	5.26638
ENSG00000148303	RPL7A	19570.7	19807.2	20143.8	26265	23552.4	26232.9	19840.6	25350.1	-0.353215	3.41923e-18	1.70612e-16	9	133348214	133351426	+	2242	protein_coding	ribosomal protein L7a [Source:HGNC Symbol;Acc:HGNC:10364]	-	16720	20086	18794	24047	30983	27638	445.71	450.602	458.165	602.522	538.391	599.844
ENSG00000109320	NFKB1	1807.25	1772.06	1618.45	2341.75	2072.99	2230.53	1732.59	2215.09	-0.35308	3.25009e-08	4.6937e-07	4	102501329	102617302	+	6257	protein_coding	nuclear factor kappa B subunit 1 [Source:HGNC Symbol;Acc:HGNC:7794]	RHD	1544	1797	1510	2144	2727	2350	14.748	14.445	13.1901	19.2489	16.9797	18.2755
ENSG00000175283	DOLK	451.813	464.463	421.225	547.21	565.569	595.124	445.834	569.301	-0.352845	0.000406066	0.00245944	9	128945530	128947619	-	2090	protein_coding	dolichol kinase [Source:HGNC Symbol;Acc:HGNC:23406]	-	386	471	393	501	744	627	11.0381	11.3347	10.2774	13.466	13.8687	14.5978
ENSG00000172009	THOP1	2605.53	2700.99	2845.68	3570.52	3285.47	3559.35	2717.4	3471.78	-0.352134	2.68673e-11	6.13342e-10	19	2785460	2815807	+	7464	protein_coding	thimet oligopeptidase 1 [Source:HGNC Symbol;Acc:HGNC:11793]	-	2226	2739	2655	3269	4322	3750	17.824	18.4568	19.4415	24.6032	22.5592	24.4471
ENSG00000198286	CARD11	422.55	464.463	463.026	596.361	557.207	572.344	450.013	575.304	-0.351712	0.000381701	0.00232937	7	2906141	3043945	-	4707	protein_coding	caspase recruitment domain family member 11 [Source:HGNC Symbol;Acc:HGNC:16393]	-	361	471	432	546	733	603	4.58369	5.03282	5.01623	6.51622	6.06694	6.23362
ENSG00000163913	IFT122	259.851	270.197	323.689	371.36	347.399	372.071	284.579	363.61	-0.351659	0.00610146	0.025397	3	129440036	129520507	+	9636	protein_coding	intraflagellar transport 122 [Source:HGNC Symbol;Acc:HGNC:13556]	-	222	274	302	340	457	392	1.37692	1.43017	1.71296	1.98212	1.84769	1.97951
ENSG00000105655	ISYNA1	269.215	253.433	299.038	353.885	355.001	338.851	273.895	349.245	-0.351518	0.00528324	0.0224138	19	18434388	18438301	-	3284	protein_coding	inositol-3-phosphate synthase 1 [Source:HGNC Symbol;Acc:HGNC:29821]	-	230	257	279	324	467	357	4.18578	3.93609	4.64343	5.54229	5.54018	5.28972
ENSG00000143162	CREG1	1601.24	1641.89	1590.58	2044.67	2143.69	1976.15	1611.24	2054.84	-0.351504	1.45351e-09	2.62921e-08	1	167529117	167553805	-	3286	protein_coding	cellular repressor of E1A stimulated genes 1 [Source:HGNC Symbol;Acc:HGNC:2351]	-	1368	1665	1484	1872	2820	2082	24.8811	25.4848	24.6834	32.0026	33.4343	30.8305
ENSG00000141101	NOB1	614.512	587.728	639.876	801.702	768.535	780.211	614.039	783.482	-0.351258	3.75904e-05	0.00029874	16	69741867	69754940	-	2119	protein_coding	NIN1 (RPN12) binding protein 1 homolog [Source:HGNC Symbol;Acc:HGNC:29540]	-	525	596	597	734	1011	822	14.8074	14.1465	15.3986	19.4586	18.5879	18.8759
ENSG00000104872	PIH1D1	1561.45	1492.99	1521.98	1976.95	1879.15	1982.8	1525.47	1946.3	-0.351042	1.67791e-09	3.00144e-08	19	49446298	49453497	-	3331	protein_coding	PIH1 domain containing 1 [Source:HGNC Symbol;Acc:HGNC:26075]	-	1334	1514	1420	1810	2472	2089	23.935	22.8605	23.2998	30.5247	28.9124	30.5163
ENSG00000149218	ENDOD1	416.698	368.809	374.065	492.599	488.031	496.411	386.524	492.347	-0.350565	0.00096391	0.0052097	11	95089810	95132645	+	4687	protein_coding	endonuclease domain containing 1 [Source:HGNC Symbol;Acc:HGNC:29129]	-	356	374	349	451	642	523	4.53949	4.01339	4.06976	5.40542	5.33642	5.42968
ENSG00000166532	RIMKLB	272.726	258.364	345.126	394.297	379.326	343.596	292.072	372.407	-0.350543	0.0094179	0.0364525	12	8681600	8783095	+	8619	protein_coding	ribosomal modification protein rimK like family member B [Source:HGNC Symbol;Acc:HGNC:29228]	-	233	262	322	361	499	362	1.61566	1.5289	2.04191	2.35287	2.25556	2.04371
ENSG00000160570	DEDD2	469.37	476.297	502.683	647.696	561.008	641.633	482.783	616.779	-0.350362	0.000448283	0.00268287	19	42198598	42220140	-	2631	protein_coding	death effector domain containing 2 [Source:HGNC Symbol;Acc:HGNC:24450]	-	401	483	469	593	738	676	9.1091	9.23339	9.74294	12.6614	10.9281	12.5024
ENSG00000165675	ENOX2	406.163	479.255	390.142	555.948	532.881	540.073	425.187	542.967	-0.35	0.0011443	0.00604283	X	130623369	130903317	-	4279	protein_coding	ecto-NOX disulfide-thiol exchanger 2 [Source:HGNC Symbol;Acc:HGNC:2259]	-	347	486	364	509	701	569	4.84662	5.71253	4.6494	6.68225	6.38243	6.47049
ENSG00000149657	LSM14B	1752.24	1854.89	1828.52	2329.74	2168.01	2433.65	1811.88	2310.47	-0.349051	4.37721e-09	7.27293e-08	20	62122461	62135378	+	3381	protein_coding	LSM family member 14B [Source:HGNC Symbol;Acc:HGNC:15887]	-	1497	1881	1706	2133	2852	2564	26.4624	27.982	27.5786	35.44	32.8635	36.9012
ENSG00000071462	BUD23	1142.41	1221.8	1195.08	1577.19	1403.28	1560.42	1186.43	1513.63	-0.348779	5.0674e-07	5.86298e-06	7	73683025	73705161	+	7944	protein_coding	BUD23, rRNA methyltransferase and ribosome maturation factor [Source:HGNC Symbol;Acc:HGNC:16405]	-	976	1239	1115	1444	1846	1644	7.34281	7.84453	7.67138	10.2112	9.05321	10.07
ENSG00000165282	PIGO	868.51	804.675	806.008	1107.53	1011.79	1039.33	826.398	1052.88	-0.348717	6.24747e-06	5.89177e-05	9	35088688	35096601	-	7209	protein_coding	phosphatidylinositol glycan anchor biosynthesis class O [Source:HGNC Symbol;Acc:HGNC:23215]	-	742	816	752	1014	1331	1095	6.1515	5.69312	5.70139	7.90152	7.19305	7.39106
ENSG00000172336	POP7	1012.48	1098.54	1008.58	1351.1	1214.76	1413.3	1039.87	1326.38	-0.348592	4.77409e-06	4.60192e-05	7	100706053	100707495	+	988	protein_coding	POP7 homolog, ribonuclease P/MRP subunit [Source:HGNC Symbol;Acc:HGNC:19949]	-	865	1114	941	1237	1598	1489	52.3252	56.7104	52.056	70.3332	63.013	73.334
ENSG00000135476	ESPL1	1763.94	1751.35	1930.35	2306.8	2229.59	2399.48	1815.21	2311.96	-0.34844	3.54875e-09	5.99216e-08	12	53268299	53293643	+	8890	protein_coding	extra spindle pole bodies like 1, separase [Source:HGNC Symbol;Acc:HGNC:16856]	-	1507	1776	1801	2112	2933	2528	10.1313	10.0479	11.0726	13.3456	12.8535	13.837
ENSG00000117899	MESD	1663.28	1733.6	1693.47	2225.98	2188.54	2069.17	1696.78	2161.23	-0.348436	8.27117e-10	1.5429e-08	15	80946289	80989878	-	7510	protein_coding	mesoderm development LRP chaperone [Source:HGNC Symbol;Acc:HGNC:13520]	-	1421	1758	1580	2038	2879	2180	11.3085	11.7737	11.4989	15.2444	14.9352	14.1249
ENSG00000105618	PRPF31	1144.75	1232.65	1191.86	1592.48	1401.76	1558.52	1189.75	1517.59	-0.348352	7.00702e-07	7.93106e-06	19	54115410	54131719	+	2673	protein_coding	pre-mRNA processing factor 31 [Source:HGNC Symbol;Acc:HGNC:15446]	-	978	1250	1112	1458	1844	1642	21.8671	23.5205	22.7376	30.6412	26.8765	29.8911
ENSG00000166788	SAAL1	626.217	663.66	718.119	870.512	817.946	871.33	669.332	853.263	-0.348335	4.63105e-05	0.000360399	11	18069935	18106091	-	3070	protein_coding	serum amyloid A like 1 [Source:HGNC Symbol;Acc:HGNC:25158]	-	535	673	670	797	1076	918	10.4152	11.0258	11.9282	14.5837	13.6548	14.5503
ENSG00000108298	RPL19	12777.2	13449.7	13647.5	17358.9	15921.8	17494	13291.5	16924.9	-0.348158	2.9032e-17	1.32929e-15	17	39200283	39204732	+	1761	protein_coding	ribosomal protein L19 [Source:HGNC Symbol;Acc:HGNC:10312]	-	10916	13639	12733	15893	20945	18431	370.473	389.545	395.193	506.984	463.373	509.28
ENSG00000182768	NGRN	843.93	930.899	797.433	1076.95	1065.76	1134.25	857.421	1092.32	-0.347961	1.12251e-05	9.98974e-05	15	90265659	90278141	+	7694	protein_coding	neugrin, neurite outgrowth associated [Source:HGNC Symbol;Acc:HGNC:18077]	-	721	944	744	986	1402	1195	5.60061	6.17099	5.28517	7.199	7.09914	7.55759
ENSG00000158941	CCAR2	1707.76	1649.78	1742.78	2255.47	1919.44	2322.6	1700.11	2165.83	-0.347734	6.75493e-07	7.68308e-06	8	22604632	22621514	+	6534	protein_coding	cell cycle and apoptosis regulator 2 [Source:HGNC Symbol;Acc:HGNC:23360]	-	1459	1673	1626	2065	2525	2447	13.3453	12.8781	13.6013	17.7537	15.0554	18.2231
ENSG00000204388	HSPA1B	795.939	776.078	700.97	960.076	906.126	1027.94	757.662	964.715	-0.347732	3.71823e-05	0.000295669	6	31827735	31830255	+	2521	protein_coding	heat shock protein family A (Hsp70) member 1B [Source:HGNC Symbol;Acc:HGNC:5233]	-	680	787	654	879	1192	1083	16.1209	15.7013	14.1789	19.5868	18.421	20.9037
ENSG00000006634	DBF4	1052.28	990.066	1076.11	1308.5	1374.39	1280.42	1039.48	1321.1	-0.347551	6.40476e-07	7.30024e-06	7	87876216	87909541	+	4583	protein_coding	DBF4 zinc finger [Source:HGNC Symbol;Acc:HGNC:17364]	-	899	1004	1004	1198	1808	1349	11.7236	11.0184	11.9735	14.6843	15.3695	14.3229
ENSG00000163545	NUAK2	309.012	228.78	293.678	326.579	364.123	363.529	277.157	351.41	-0.347459	0.0113724	0.0426948	1	205302059	205321791	-	3441	protein_coding	NUAK family kinase 2 [Source:HGNC Symbol;Acc:HGNC:29558]	-	264	232	274	299	479	383	4.58534	3.39108	4.35215	4.88128	5.42327	5.41604
ENSG00000184470	TXNRD2	490.439	458.546	391.214	588.715	575.451	540.073	446.733	568.08	-0.3473	0.00119732	0.0062878	22	19875517	19941992	-	8373	protein_coding	thioredoxin reductase 2 [Source:HGNC Symbol;Acc:HGNC:18155]	-	419	465	365	539	757	569	2.99078	2.79323	2.38259	3.61622	3.52229	3.30673
ENSG00000204469	PRRC2A	13319.1	12880.7	13244.5	16744	15697.6	17742.7	13148.1	16728.1	-0.34723	8.73366e-17	3.79408e-15	6	31620720	31637771	+	9115	protein_coding	proline rich coiled-coil 2A [Source:HGNC Symbol;Acc:HGNC:13918]	-	11379	13062	12357	15330	20650	18693	74.6104	72.0755	74.0959	94.4785	88.2619	99.7906
ENSG00000135972	MRPS9	559.499	543.353	550.915	653.157	718.364	728.956	551.255	700.159	-0.347071	0.000135171	0.000939032	2	105037983	105099960	+	1915	protein_coding	mitochondrial ribosomal protein S9 [Source:HGNC Symbol;Acc:HGNC:14501]	-	478	551	514	598	945	768	14.918	14.4716	14.6701	17.542	19.2253	19.5146
ENSG00000073060	SCARB1	1170.5	1224.76	1100.76	1542.24	1398.72	1511.06	1165.34	1484.01	-0.346687	6.77405e-07	7.69397e-06	12	124776856	124882668	-	7741	protein_coding	scavenger receptor class B member 1 [Source:HGNC Symbol;Acc:HGNC:1664]	-	1000	1242	1027	1412	1840	1592	7.72067	8.06974	7.25122	10.2467	9.26042	10.0072
ENSG00000119333	WDR34	3263.35	3064.87	3018.24	4112.27	3709.65	4066.21	3115.49	3962.71	-0.34638	4.37985e-11	9.75957e-10	9	128633661	128656787	-	2604	protein_coding	WD repeat domain 34 [Source:HGNC Symbol;Acc:HGNC:28296]	-	2788	3108	2816	3765	4880	4284	63.9888	60.0309	59.1057	81.2216	73.0111	80.0527
ENSG00000105520	PLPPR2	1309.79	1238.57	1220.8	1608.86	1546.19	1635.4	1256.39	1596.82	-0.345808	5.66411e-08	7.82249e-07	19	11355386	11365698	+	3273	protein_coding	phospholipid phosphatase related 2 [Source:HGNC Symbol;Acc:HGNC:29566]	-	1119	1256	1139	1473	2034	1723	20.4332	19.3009	19.0202	25.2816	24.2111	25.6157
ENSG00000172922	RNASEH2C	1476	1351.97	1342.99	1844.79	1685.3	1772.08	1390.32	1767.39	-0.345709	9.84351e-08	1.29297e-06	11	65714005	65720947	-	5101	protein_coding	ribonuclease H2 subunit C [Source:HGNC Symbol;Acc:HGNC:24116]	-	1261	1371	1253	1689	2217	1867	14.7745	13.5181	13.4256	18.6004	16.9325	17.8097
ENSG00000159792	PSKH1	510.338	508.839	517.689	700.124	607.378	649.226	512.288	652.243	-0.34568	0.00028659	0.00181492	16	67893272	67929678	+	3977	protein_coding	protein serine kinase H1 [Source:HGNC Symbol;Acc:HGNC:9529]	-	436	516	483	641	799	684	6.55213	6.52573	6.63788	9.0542	7.82711	8.36889
ENSG00000110274	CEP164	1719.46	1776	1711.7	2221.61	2165.73	2233.38	1735.72	2206.91	-0.345633	1.97442e-10	4.02297e-09	11	117314557	117413268	+	12898	protein_coding	centrosomal protein 164 [Source:HGNC Symbol;Acc:HGNC:29182]	-	1469	1801	1597	2034	2849	2353	6.80693	7.02306	6.76738	8.85882	8.60558	8.87701
ENSG00000103855	CD276	1610.61	1500.88	1613.09	2005.35	1958.97	2037.85	1574.86	2000.72	-0.3456	3.26987e-09	5.55327e-08	15	73683966	73714518	+	5542	protein_coding	CD276 molecule [Source:HGNC Symbol;Acc:HGNC:19137]	-	1376	1522	1505	1836	2577	2147	14.839	13.8128	14.8425	18.6103	18.1158	18.8509
ENSG00000044090	CUL7	942.252	863.842	875.676	1110.8	1217.8	1072.55	893.923	1133.72	-0.345541	9.47267e-06	8.60118e-05	6	43037617	43053945	-	5628	protein_coding	cullin 7 [Source:HGNC Symbol;Acc:HGNC:21024]	-	805	876	817	1017	1602	1130	8.54857	7.82861	7.93425	10.1511	11.0897	9.76994
ENSG00000100304	TTLL12	2132.65	2204.97	2167.22	2812.51	2494.89	2965.18	2168.28	2757.53	-0.345233	3.16079e-08	4.57703e-07	22	43166622	43187133	-	4622	protein_coding	tubulin tyrosine ligase like 12 [Source:HGNC Symbol;Acc:HGNC:28974]	-	1822	2236	2022	2575	3282	3124	23.5597	24.3319	23.9105	31.2964	27.6642	32.8888
ENSG00000115350	POLE4	520.872	473.338	486.606	624.759	609.659	645.43	493.605	626.616	-0.344883	0.000270998	0.00172772	2	74958492	74970128	+	2151	protein_coding	DNA polymerase epsilon 4, accessory subunit [Source:HGNC Symbol;Acc:HGNC:18755]	-	445	480	454	572	802	680	12.3644	11.2237	11.536	14.9384	14.5259	15.3828
ENSG00000099949	LZTR1	339.445	351.059	344.054	450.001	439.38	425.224	344.853	438.202	-0.344726	0.00168751	0.00848599	22	20982013	20999038	+	8935	protein_coding	leucine zipper like transcription regulator 1 [Source:HGNC Symbol;Acc:HGNC:6742]	Others	290	356	321	412	578	448	1.93979	2.00397	1.96358	2.5903	2.52025	2.43978
ENSG00000101224	CDC25B	4037.05	4187.07	4244.4	5448.08	5135.73	5253.61	4156.18	5279.14	-0.344062	8.98956e-16	3.53377e-14	20	3786772	3806121	+	4314	protein_coding	cell division cycle 25B [Source:HGNC Symbol;Acc:HGNC:1726]	-	3449	4246	3960	4988	6756	5535	47.7821	49.5034	50.171	64.9522	61.0126	62.4317
ENSG00000144713	RPL32	7019.48	6930.46	7157.61	8811.07	8495.7	9486.87	7035.85	8931.21	-0.34388	1.6601e-15	6.35532e-14	3	12834485	12841588	-	3720	protein_coding	ribosomal protein L32 [Source:HGNC Symbol;Acc:HGNC:10336]	-	5997	7028	6678	8067	11176	9995	96.3481	95.0219	98.1164	121.819	117.045	130.74
ENSG00000213390	ARHGAP19	719.857	653.798	674.174	884.711	896.244	814.38	682.61	865.112	-0.343447	4.7393e-05	0.000367228	10	97222173	97292673	-	6167	protein_coding	Rho GTPase activating protein 19 [Source:HGNC Symbol;Acc:HGNC:23724]	-	615	663	629	810	1179	858	5.96009	5.40722	5.57461	7.37834	7.44818	6.76988
ENSG00000167601	AXL	21993.7	21439.3	21127.7	28136	26026	27747.8	21520.2	27303.3	-0.343183	3.74612e-22	2.63652e-20	19	41219203	41261766	+	5154	protein_coding	AXL receptor tyrosine kinase [Source:HGNC Symbol;Acc:HGNC:905]	-	18790	21741	19712	25760	34237	29234	217.888	212.163	209.038	280.769	258.798	276.001
ENSG00000145287	PLAC8	1017.16	1138.97	1103.97	1389.32	1340.95	1409.5	1086.7	1379.92	-0.342683	7.65055e-07	8.59261e-06	4	83090048	83137075	-	3853	protein_coding	placenta specific 8 [Source:HGNC Symbol;Acc:HGNC:19254]	-	869	1155	1030	1272	1764	1485	13.4795	15.0771	14.6109	18.5454	17.8365	18.754
ENSG00000169957	ZNF768	366.366	435.866	366.562	539.565	402.892	544.819	389.598	495.758	-0.342058	0.00860686	0.0338581	16	30524001	30526821	-	2395	protein_coding	zinc finger protein 768 [Source:HGNC Symbol;Acc:HGNC:26273]	zf-C2H2	313	442	342	494	530	574	7.81071	9.28221	7.80474	11.5869	8.62145	11.662
ENSG00000179820	MYADM	3757.3	3822.21	3693.49	4611.42	4583.84	5094.15	3757.67	4763.14	-0.341799	2.76085e-12	7.29453e-11	19	53866223	53876437	+	3675	protein_coding	myeloid associated differentiation marker [Source:HGNC Symbol;Acc:HGNC:7544]	-	3210	3876	3446	4222	6030	5367	52.2035	53.0471	51.2502	64.5369	63.9249	71.0627
ENSG00000101335	MYL9	3889.57	3900.11	3849.97	4948.92	4881.83	4921.4	3879.88	4917.39	-0.341654	1.47994e-17	6.91368e-16	20	36541484	36551447	+	2821	protein_coding	myosin light chain 9 [Source:HGNC Symbol;Acc:HGNC:15754]	-	3323	3955	3592	4531	6422	5185	70.4011	70.5145	69.5939	90.2274	88.6905	89.4361
ENSG00000160691	SHC1	3021.06	3063.88	3047.18	3913.48	3645.79	4020.65	3044.04	3859.97	-0.341545	3.1315e-12	8.19323e-11	1	154962298	154974395	-	4342	protein_coding	SHC adaptor protein 1 [Source:HGNC Symbol;Acc:HGNC:10840]	-	2581	3107	2843	3583	4796	4236	35.5263	35.9904	35.787	46.3558	43.0328	47.4716
ENSG00000175701	MTLN	447.131	405.296	424.44	536.288	500.954	580.887	425.622	539.376	-0.341387	0.0011805	0.00620753	2	110211529	110245420	-	2051	protein_coding	mitoregulin [Source:HGNC Symbol;Acc:HGNC:27339]	-	382	411	396	491	659	612	11.1314	10.0789	10.5528	13.4482	12.5179	14.5195
ENSG00000150687	PRSS23	6287.92	6543.9	6071.86	7967.86	7739.32	8248.21	6301.23	7985.13	-0.341188	1.45491e-16	6.18701e-15	11	86791059	86952910	+	11725	protein_coding	serine protease 23 [Source:HGNC Symbol;Acc:HGNC:14370]	-	5372	6636	5665	7295	10181	8690	27.3826	28.4661	26.4074	34.951	33.8289	36.064
ENSG00000126254	RBM42	2122.11	2074.8	1943.21	2611.54	2480.45	2688.02	2046.71	2593.34	-0.340943	1.33122e-09	2.42159e-08	19	35629030	35637686	+	2206	protein_coding	RNA binding motif protein 42 [Source:HGNC Symbol;Acc:HGNC:28117]	-	1813	2104	1813	2391	3263	2832	49.1184	47.9706	44.919	60.8866	57.6264	62.4676
ENSG00000068724	TTC7A	781.893	724.799	689.18	896.726	916.769	965.297	731.957	926.264	-0.340887	3.33255e-05	0.000267484	2	46916157	47076137	+	6949	protein_coding	tetratricopeptide repeat domain 7A [Source:HGNC Symbol;Acc:HGNC:19750]	-	668	735	643	821	1206	1017	5.74521	5.31986	5.05739	6.63695	6.76138	7.12141
ENSG00000169689	CENPX	779.552	819.467	782.428	1045.27	894.724	1082.04	793.816	1007.35	-0.340684	7.91913e-05	0.000579358	17	82018702	82024107	-	1531	protein_coding	centromere protein X [Source:HGNC Symbol;Acc:HGNC:11422]	-	666	831	730	957	1177	1140	25.9987	27.2999	26.0607	35.1143	29.951	36.2324
ENSG00000167196	FBXO22	691.765	676.479	662.384	809.347	858.996	900.754	676.876	856.366	-0.340593	4.15214e-05	0.000327237	15	75903859	75942510	+	11837	protein_coding	F-box protein 22 [Source:HGNC Symbol;Acc:HGNC:13593]	-	591	686	618	741	1130	949	2.98399	2.91486	2.85355	3.51661	3.71918	3.90114
ENSG00000147155	EBP	1428.01	1547.22	1393.36	1984.59	1743.84	1811	1456.2	1846.48	-0.340118	4.85362e-07	5.644e-06	X	48521158	48528716	+	2409	protein_coding	EBP, cholestenol delta-isomerase [Source:HGNC Symbol;Acc:HGNC:3133]	-	1220	1569	1300	1817	2294	1908	30.2674	32.7583	29.4947	42.3707	37.0994	38.5398
ENSG00000227081	AC005912.1	591.102	669.576	543.412	759.104	789.82	735.6	601.364	761.508	-0.340036	0.000331316	0.00205536	12	3211663	3211917	-	255	processed_pseudogene	ribosomal protein S27 (RPS27) pseudogene	-	505	679	507	695	1039	775	118.359	133.926	108.669	153.106	158.74	147.887
ENSG00000101040	ZMYND8	1472.49	1498.9	1502.69	1875.37	1928.56	1857.51	1491.36	1887.15	-0.339942	3.22602e-09	5.49036e-08	20	47209214	47356889	-	7625	protein_coding	zinc finger MYND-type containing 8 [Source:HGNC Symbol;Acc:HGNC:9397]	-	1258	1520	1402	1717	2537	1957	9.86036	10.0263	10.0495	12.6496	12.9626	12.4887
ENSG00000144711	IQSEC1	1015.99	1119.25	1083.61	1364.2	1303.7	1411.4	1072.95	1359.77	-0.339798	1.16494e-06	1.26263e-05	3	12897220	13283281	-	8550	protein_coding	IQ motif and Sec7 domain 1 [Source:HGNC Symbol;Acc:HGNC:29112]	-	868	1135	1011	1249	1715	1487	6.06744	6.67674	6.46283	8.20623	7.81462	8.46276
ENSG00000243199	AC115223.1	284.431	254.419	263.668	321.117	350.44	341.698	267.506	337.752	-0.339777	0.00716262	0.0290781	4	65573459	65574328	+	870	processed_pseudogene	ribosomal protein L6 (RPL6) pseudogene	-	243	258	246	294	461	360	16.6932	14.9154	15.4545	18.9835	20.6439	20.135
ENSG00000132153	DHX30	3620.35	3516.51	3511.28	4687.88	4194.64	4600.58	3549.38	4494.37	-0.339578	6.84751e-12	1.68491e-10	3	47802909	47850195	+	7744	protein_coding	DExH-box helicase 30 [Source:HGNC Symbol;Acc:HGNC:16716]	-	3093	3566	3276	4292	5518	4847	23.8708	23.1607	23.1215	31.1345	27.7604	30.4562
ENSG00000171703	TCEA2	608.66	624.215	547.7	724.153	765.494	761.227	593.525	750.291	-0.338884	0.000152995	0.00104573	20	64049836	64072347	+	4802	protein_coding	transcription elongation factor A2 [Source:HGNC Symbol;Acc:HGNC:11614]	-	520	633	511	663	1007	802	6.47192	6.63004	5.81616	7.75602	8.16991	8.1268
ENSG00000123144	TRIR	3344.12	3486.93	3481.27	4403.9	4083.65	4565.47	3437.44	4351	-0.338855	9.85001e-12	2.37654e-10	19	12730640	12734775	-	1402	protein_coding	telomerase RNA component interacting RNase [Source:HGNC Symbol;Acc:HGNC:28424]	-	2857	3536	3248	4032	5372	4810	121.791	126.853	126.621	161.555	149.279	166.942
ENSG00000006327	TNFRSF12A	3455.31	3489.88	3347.29	4503.29	3902.73	4620.52	3430.83	4342.18	-0.338658	4.66934e-09	7.70118e-08	16	3018445	3022383	+	1848	protein_coding	TNF receptor superfamily member 12A [Source:HGNC Symbol;Acc:HGNC:18152]	-	2952	3539	3123	4123	5134	4868	95.4699	96.3193	92.3651	125.331	108.234	128.179
ENSG00000164610	RP9	239.952	243.572	256.165	340.778	291.146	305.63	246.563	312.518	-0.338456	0.0108686	0.0410618	7	33094797	33109401	-	1898	protein_coding	RP9, pre-mRNA splicing factor [Source:HGNC Symbol;Acc:HGNC:10288]	-	205	247	239	312	383	322	6.4552	6.54539	6.8824	9.23434	7.86163	8.25519
ENSG00000108788	MLX	1155.28	1177.43	1147.92	1615.42	1391.88	1400.01	1160.21	1469.1	-0.338209	3.12191e-06	3.11746e-05	17	42567068	42573239	+	4259	protein_coding	MLX, MAX dimerization protein [Source:HGNC Symbol;Acc:HGNC:11645]	bHLH	987	1194	1071	1479	1831	1475	13.8504	14.1004	13.7442	19.5078	16.7491	16.852
ENSG00000173011	TADA2B	979.708	969.357	938.914	1215.66	1085.53	1353.5	962.66	1218.23	-0.338082	4.78973e-05	0.000370067	4	7041899	7057952	+	5776	protein_coding	transcriptional adaptor 2B [Source:HGNC Symbol;Acc:HGNC:30781]	MYB	837	983	876	1113	1428	1426	8.66064	8.55975	8.28924	10.8247	9.63188	12.0132
ENSG00000078061	ARAF	2246.19	2307.52	2314.06	2814.69	2859.01	3006.94	2289.26	2893.55	-0.337821	2.63966e-11	6.03453e-10	X	47561100	47571920	+	3535	protein_coding	A-Raf proto-oncogene, serine/threonine kinase [Source:HGNC Symbol;Acc:HGNC:646]	-	1919	2340	2159	2577	3761	3168	32.4442	33.2936	33.3811	40.9518	41.45	43.6077
ENSG00000109103	UNC119	402.652	388.532	412.65	522.089	498.674	501.157	401.278	507.307	-0.337756	0.00100998	0.00542055	17	28546707	28552668	-	5128	protein_coding	unc-119 lipid binding chaperone [Source:HGNC Symbol;Acc:HGNC:12565]	-	344	394	385	478	656	528	4.00924	3.86441	4.10346	5.23633	4.98386	5.01018
ENSG00000153574	RPIA	591.102	632.104	624.871	788.595	725.205	825.77	616.025	779.857	-0.337667	0.000144198	0.000993176	2	88691644	88750935	+	1848	protein_coding	ribose 5-phosphate isomerase A [Source:HGNC Symbol;Acc:HGNC:10297]	-	505	641	583	722	954	870	16.3321	17.4458	17.2427	21.9474	20.1121	22.9079
ENSG00000130669	PAK4	1842.37	1732.62	1838.17	2244.55	2269.88	2321.65	1804.38	2278.69	-0.337483	7.49687e-10	1.40824e-08	19	39125770	39182816	+	7115	protein_coding	p21 (RAC1) activated kinase 4 [Source:HGNC Symbol;Acc:HGNC:16059]	-	1574	1757	1715	2055	2986	2446	13.2215	12.4203	13.1743	16.225	16.3503	16.7282
ENSG00000101181	MTG2	1509.94	1382.54	1434.09	1926.7	1717.23	1826.19	1442.19	1823.37	-0.337478	2.08233e-07	2.61378e-06	20	62183029	62203568	+	5209	protein_coding	mitochondrial ribosome associated GTPase 2 [Source:HGNC Symbol;Acc:HGNC:16239]	-	1290	1402	1338	1764	2259	1924	14.8009	13.5372	14.0391	19.0236	16.8955	17.9729
ENSG00000125826	RBCK1	1491.22	1663.59	1615.23	2052.31	2086.68	1890.73	1590.01	2009.91	-0.33747	1.19793e-07	1.56206e-06	20	407498	430966	+	4024	protein_coding	RANBP2-type and C3HC4-type zinc finger containing 1 [Source:HGNC Symbol;Acc:HGNC:15864]	-	1274	1687	1507	1879	2745	1992	18.9218	21.0859	20.4688	26.2311	26.5763	24.0879
ENSG00000079462	PAFAH1B3	584.079	593.645	625.942	853.037	700.119	730.854	601.222	761.337	-0.337209	0.000427804	0.00257465	19	42297033	42303546	-	1419	protein_coding	platelet activating factor acetylhydrolase 1b catalytic subunit 3 [Source:HGNC Symbol;Acc:HGNC:8576]	-	499	602	584	781	921	770	21.017	21.3378	22.4941	30.9183	25.2864	26.4044
ENSG00000158526	TSR2	905.966	919.065	960.35	1092.24	1214	1208.28	928.46	1171.51	-0.337033	6.02237e-06	5.7062e-05	X	54440401	54445487	+	1534	protein_coding	TSR2, ribosome maturation factor [Source:HGNC Symbol;Acc:HGNC:25455]	-	774	932	896	1000	1597	1273	30.1556	30.558	31.9242	36.6203	40.5592	40.3804
ENSG00000116096	SPR	565.351	643.937	608.793	808.255	763.974	728.007	606.027	766.745	-0.336897	0.000181577	0.00121029	2	72887360	72892158	+	1480	protein_coding	sepiapterin reductase [Source:HGNC Symbol;Acc:HGNC:11257]	-	483	653	568	740	1005	767	19.5046	22.1915	20.9761	28.0878	26.4554	25.2174
ENSG00000183020	AP2A2	1789.69	1683.31	1861.75	2286.05	2116.32	2336.84	1778.25	2246.4	-0.336541	3.64126e-08	5.22119e-07	11	924894	1012245	+	9638	protein_coding	adaptor related protein complex 2 subunit alpha 2 [Source:HGNC Symbol;Acc:HGNC:562]	-	1529	1707	1737	2093	2784	2462	9.4814	8.90803	9.85033	12.1992	11.2536	12.4299
ENSG00000109062	SLC9A3R1	835.736	834.259	822.085	1116.27	970.741	1064.96	830.693	1050.66	-0.336408	1.97539e-05	0.000166775	17	74748652	74769353	+	2315	protein_coding	SLC9A3 regulator 1 [Source:HGNC Symbol;Acc:HGNC:11075]	-	714	846	767	1022	1277	1122	18.4331	18.3804	18.1085	24.7998	21.4907	23.5836
ENSG00000100029	PES1	1941.86	1907.16	1906.77	2643.21	2085.15	2548.5	1918.59	2425.62	-0.336358	5.0679e-06	4.86476e-05	22	30576625	30607083	-	4557	protein_coding	pescadillo ribosomal biogenesis factor 1 [Source:HGNC Symbol;Acc:HGNC:8848]	-	1659	1934	1779	2420	2743	2685	21.758	21.3458	21.3371	29.8321	23.4508	28.6703
ENSG00000184428	TOP1MT	618.024	597.59	585.213	778.765	732.047	764.075	600.275	758.295	-0.336275	9.07059e-05	0.000655857	8	143304384	143359979	-	6441	protein_coding	DNA topoisomerase I mitochondrial [Source:HGNC Symbol;Acc:HGNC:29787]	-	528	606	546	713	963	805	4.89928	4.7321	4.63316	6.21847	5.82483	6.08149
ENSG00000123453	SARDH	513.849	517.714	486.606	625.851	682.635	605.565	506.056	638.017	-0.336179	0.000450694	0.00269452	9	133663560	133739955	-	5120	protein_coding	sarcosine dehydrogenase [Source:HGNC Symbol;Acc:HGNC:10536]	-	439	525	454	573	898	638	5.12444	5.15732	4.84645	6.28684	6.83308	6.06343
ENSG00000150787	PTS	621.535	664.646	777.069	822.454	884.842	896.008	687.75	867.768	-0.335763	0.000291632	0.0018425	11	112226365	112269955	+	3130	protein_coding	6-pyruvoyltetrahydropterin synthase [Source:HGNC Symbol;Acc:HGNC:9689]	-	531	674	725	753	1164	944	10.1392	10.8305	12.6599	13.5144	14.4883	14.6756
ENSG00000142409	ZNF787	938.74	899.343	854.24	1167.6	982.144	1251.94	897.441	1133.9	-0.335494	0.000176271	0.00117931	19	56087366	56121280	-	3671	protein_coding	zinc finger protein 787 [Source:HGNC Symbol;Acc:HGNC:26998]	zf-C2H2	802	912	797	1069	1292	1319	13.057	12.4953	11.8662	16.3584	13.7116	17.4835
ENSG00000232112	TMA7	529.066	505.88	532.694	656.434	674.274	645.43	522.547	658.712	-0.335339	0.000227075	0.00148141	3	48440257	48444208	+	1139	protein_coding	translation machinery associated 7 homolog [Source:HGNC Symbol;Acc:HGNC:26932]	-	452	513	497	601	887	680	23.7174	22.6531	23.849	29.6414	30.3396	29.0504
ENSG00000072506	HSD17B10	1191.57	1236.6	1172.57	1517.12	1441.29	1588.9	1200.24	1515.77	-0.335299	4.50396e-07	5.27546e-06	X	53431258	53434373	-	1115	protein_coding	hydroxysteroid 17-beta dehydrogenase 10 [Source:HGNC Symbol;Acc:HGNC:4800]	-	1018	1254	1094	1389	1896	1674	54.5663	56.5663	53.6266	69.9802	66.2481	73.0547
ENSG00000184277	TM2D3	291.454	309.642	326.905	379.006	393.01	398.648	309.334	390.221	-0.334991	0.00430046	0.0187579	15	101621444	101652391	-	11894	protein_coding	TM2 domain containing 3 [Source:HGNC Symbol;Acc:HGNC:24128]	-	249	314	305	347	517	420	1.25119	1.32781	1.40155	1.63889	1.69345	1.71826
ENSG00000090487	SPG21	1408.11	1454.53	1549.85	1849.16	1851.02	1867	1470.83	1855.73	-0.334976	2.60801e-08	3.82762e-07	15	64963021	64990310	-	3984	protein_coding	SPG21, maspardin [Source:HGNC Symbol;Acc:HGNC:20373]	-	1203	1475	1446	1693	2435	1967	18.0467	18.6212	19.8375	23.8718	23.8117	24.0244
ENSG00000204149	AGAP6	428.403	426.991	421.225	530.827	591.415	485.021	425.539	535.754	-0.334763	0.00184838	0.00918319	10	49982190	50010499	+	3160	protein_coding	ArfGAP with GTPase domain, ankyrin repeat and PH domain 6 [Source:HGNC Symbol;Acc:HGNC:23466]	-	366	433	393	486	778	511	6.92223	6.89185	6.79741	8.63966	9.59186	7.86867
ENSG00000144730	IL17RD	482.246	489.116	501.611	621.483	605.098	632.141	490.991	619.574	-0.334717	0.000329956	0.00204988	3	57089982	57170306	-	9561	protein_coding	interleukin 17 receptor D [Source:HGNC Symbol;Acc:HGNC:17616]	-	412	496	468	569	796	666	2.57541	2.60923	2.67535	3.34315	3.24354	3.38952
ENSG00000170502	NUDT9	564.181	579.839	617.368	795.148	703.16	727.058	587.129	741.789	-0.334675	0.000229355	0.00149414	4	87422582	87459454	+	3184	protein_coding	nudix hydrolase 9 [Source:HGNC Symbol;Acc:HGNC:8056]	-	482	588	576	728	925	766	9.04744	9.28836	9.88752	12.8442	11.3182	11.7064
ENSG00000185989	RASA3	1542.72	1542.29	1454.46	1916.87	1811.49	1999.88	1513.16	1909.42	-0.33459	6.39865e-08	8.7248e-07	13	113977783	114132611	-	4763	protein_coding	RAS p21 protein activator 3 [Source:HGNC Symbol;Acc:HGNC:20331]	-	1318	1564	1357	1755	2383	2107	16.5381	16.5155	15.5717	20.6987	19.4919	21.5254
ENSG00000073417	PDE8A	1320.32	1310.56	1311.91	1620.88	1671.62	1677.17	1314.26	1656.56	-0.334579	2.77862e-08	4.05275e-07	15	84980440	85139145	+	7886	protein_coding	phosphodiesterase 8A [Source:HGNC Symbol;Acc:HGNC:8793]	-	1128	1329	1224	1484	2199	1767	8.54878	8.47624	8.48326	10.5712	10.8637	10.903
ENSG00000105643	ARRDC2	289.113	310.628	261.524	389.928	358.042	339.8	287.088	362.59	-0.334395	0.00826433	0.0327747	19	18001132	18014102	+	4637	protein_coding	arrestin domain containing 2 [Source:HGNC Symbol;Acc:HGNC:25225]	-	247	315	244	357	471	358	3.18355	3.41671	2.87601	4.32493	3.95725	3.75676
ENSG00000038358	EDC4	1289.89	1192.22	1161.85	1528.04	1496.78	1568.01	1214.65	1530.94	-0.334364	4.14456e-07	4.89362e-06	16	67873023	67884503	+	6173	protein_coding	enhancer of mRNA decapping 4 [Source:HGNC Symbol;Acc:HGNC:17157]	-	1102	1209	1084	1399	1969	1652	10.6693	9.85065	9.59778	12.7312	12.4268	13.0221
ENSG00000140988	RPS2	20374.9	20801.2	20584.3	26186.4	24457.1	27218.1	20586.8	25953.9	-0.333968	1.72388e-18	8.96253e-17	16	1962052	1964860	-	2413	protein_coding	ribosomal protein S2 [Source:HGNC Symbol;Acc:HGNC:10404]	-	17407	21094	19205	23975	32173	28676	431.14	439.68	435.006	558.147	519.451	578.267
ENSG00000128340	RAC2	3609.82	3615.12	3827.47	4742.49	4642.38	4542.69	3684.14	4642.52	-0.333323	4.14993e-14	1.37058e-12	22	37225261	37244448	-	2532	protein_coding	Rac family small GTPase 2 [Source:HGNC Symbol;Acc:HGNC:9802]	-	3084	3666	3571	4342	6107	4786	72.7952	72.8222	77.084	96.3327	93.9668	91.9764
ENSG00000104853	CLPTM1	3887.23	3875.46	3963.59	4995.89	4840.02	4940.38	3908.76	4925.43	-0.33311	3.34758e-16	1.38696e-14	19	44954585	44993341	+	5229	protein_coding	CLPTM1, transmembrane protein [Source:HGNC Symbol;Acc:HGNC:2087]	-	3321	3930	3698	4574	6367	5205	37.9579	37.8015	38.6533	49.1389	47.438	48.4361
ENSG00000164611	PTTG1	2305.88	2328.23	2245.46	3016.76	2730.54	2927.21	2293.19	2891.5	-0.332979	4.99911e-10	9.66074e-09	5	160421822	160428744	+	2013	protein_coding	pituitary tumor-transforming 1 [Source:HGNC Symbol;Acc:HGNC:9690]	-	1970	2361	2095	2762	3592	3084	58.489	58.9912	56.8824	77.0775	69.5189	74.5483
ENSG00000103187	COTL1	7775.63	8219.32	7981.84	10422.1	9388.14	10406.6	7992.26	10072.3	-0.332888	5.70662e-14	1.86559e-12	16	84565594	84618077	-	6762	protein_coding	coactosin like F-actin binding protein 1 [Source:HGNC Symbol;Acc:HGNC:18304]	-	6643	8335	7447	9542	12350	10964	58.7139	61.9962	60.1927	79.2705	71.1544	78.8971
ENSG00000181222	POLR2A	5212.23	5378.31	5361.24	6623.32	6163.48	7307.59	5317.26	6698.13	-0.332447	2.87018e-10	5.72509e-09	17	7484366	7514616	+	8355	protein_coding	RNA polymerase II subunit A [Source:HGNC Symbol;Acc:HGNC:9187]	-	4453	5454	5002	6064	8108	7699	31.8536	32.8325	32.7216	40.7718	37.8075	44.8389
ENSG00000140859	KIFC3	3765.5	3844.89	3756.73	5047.22	4422.69	4855.91	3789.04	4775.27	-0.332383	5.03698e-11	1.11359e-09	16	57758217	57863053	-	9600	protein_coding	kinesin family member C3 [Source:HGNC Symbol;Acc:HGNC:6326]	-	3217	3899	3505	4621	5818	5116	20.0277	20.4276	19.9551	27.0403	23.6109	25.9314
ENSG00000166813	KIF7	382.753	349.087	319.402	471.846	404.412	448.953	350.414	441.737	-0.332374	0.00488726	0.0209656	15	89608789	89655451	-	5001	protein_coding	kinesin family member 7 [Source:HGNC Symbol;Acc:HGNC:30497]	-	327	354	298	432	532	473	3.90789	3.56026	3.25685	4.8526	4.14443	4.60227
ENSG00000127946	HIP1	692.935	586.742	628.086	783.133	832.39	781.16	635.921	798.894	-0.332283	0.000205409	0.00135568	7	75533300	75738962	-	8953	protein_coding	huntingtin interacting protein 1 [Source:HGNC Symbol;Acc:HGNC:4913]	-	592	595	586	717	1095	823	3.95189	3.34259	3.5774	4.49881	4.76492	4.473
ENSG00000140577	CRTC3	738.585	746.494	728.837	862.867	916.009	1006.11	737.972	928.329	-0.331722	6.89412e-05	0.000512275	15	90529925	90645345	+	10814	protein_coding	CREB regulated transcription coactivator 3 [Source:HGNC Symbol;Acc:HGNC:26148]	-	631	757	680	790	1205	1060	3.48734	3.52082	3.43685	4.10382	4.34121	4.76965
ENSG00000113621	TXNDC15	766.677	754.383	729.909	920.755	961.619	948.212	750.323	943.529	-0.331664	1.79689e-05	0.000153718	5	134873803	134901525	+	5265	protein_coding	thioredoxin domain containing 15 [Source:HGNC Symbol;Acc:HGNC:20652]	-	655	765	681	843	1265	999	7.43524	7.30799	7.06947	8.99449	9.36057	9.23282
ENSG00000130304	SLC27A1	365.196	391.49	359.059	488.23	476.629	440.411	371.915	468.423	-0.331632	0.00235297	0.0112597	19	17468769	17506168	+	8249	protein_coding	solute carrier family 27 member 1 [Source:HGNC Symbol;Acc:HGNC:10995]	-	312	397	335	447	627	464	2.2605	2.42061	2.21963	3.04406	2.96126	2.73706
ENSG00000172531	PPP1CA	4975.79	4833.97	4783.53	6092.49	5656.45	6617.55	4864.43	6122.17	-0.331334	1.43025e-10	2.96672e-09	11	67398183	67421183	-	2711	protein_coding	protein phosphatase 1 catalytic subunit alpha [Source:HGNC Symbol;Acc:HGNC:9281]	-	4251	4902	4463	5578	7441	6972	93.7159	90.945	89.9778	115.584	106.933	125.14
ENSG00000104064	GABPB1	497.462	511.797	572.351	633.497	671.233	684.345	527.204	663.025	-0.331317	0.00050436	0.00297296	15	50275392	50355408	-	5677	protein_coding	GA binding protein transcription factor subunit beta 1 [Source:HGNC Symbol;Acc:HGNC:4074]	Others	425	519	534	580	883	721	4.47427	4.59815	5.14115	5.73927	6.05971	6.17993
ENSG00000029534	ANK1	352.32	316.545	353.7	413.958	437.1	432.818	340.855	427.958	-0.330814	0.00342081	0.0154478	8	41653220	41896762	-	10797	protein_coding	ankyrin 1 [Source:HGNC Symbol;Acc:HGNC:492]	-	301	321	330	379	575	456	1.66615	1.49533	1.67051	1.97189	2.07479	2.05508
ENSG00000170473	PYM1	249.316	271.183	332.264	368.084	335.236	371.122	284.255	358.147	-0.330625	0.0137486	0.0498395	12	55901413	55932618	-	2425	protein_coding	PYM homolog 1, exon junction complex associated factor [Source:HGNC Symbol;Acc:HGNC:30258]	-	213	275	310	337	441	391	5.24952	5.70369	6.98695	7.80667	7.08495	7.84571
ENSG00000239306	RBM14	1608.27	1678.38	1634.52	1990.05	2015.22	2184.97	1640.39	2063.41	-0.330596	2.69112e-08	3.93583e-07	11	66616582	66627347	+	3937	protein_coding	RNA binding motif protein 14 [Source:HGNC Symbol;Acc:HGNC:14219]	-	1374	1702	1525	1822	2651	2302	20.858	21.7435	21.171	25.9974	26.2334	28.4516
ENSG00000107833	NPM3	636.752	655.771	678.462	845.391	767.015	869.432	656.995	827.279	-0.330168	0.000134006	0.00093134	10	101781325	101783413	-	928	protein_coding	nucleophosmin/nucleoplasmin 3 [Source:HGNC Symbol;Acc:HGNC:7931]	-	544	665	633	774	1009	916	35.0351	36.042	37.2815	46.8533	42.3597	48.0303
ENSG00000182158	CREB3L2	2781.11	2732.54	2636.68	3210.08	3565.21	3460.64	2716.77	3411.98	-0.330128	2.39109e-10	4.81715e-09	7	137874979	138002067	-	8788	protein_coding	cAMP responsive element binding protein 3 like 2 [Source:HGNC Symbol;Acc:HGNC:23720]	TF_bZIP	2376	2771	2460	2939	4690	3646	16.1588	15.8592	15.2997	18.787	20.7918	20.188
ENSG00000075218	GTSE1	2345.68	2369.65	2261.54	2832.17	2942.63	2991.76	2325.62	2922.19	-0.32987	5.09371e-11	1.12306e-09	22	46296741	46330810	+	4242	protein_coding	G2 and S-phase expressed 1 [Source:HGNC Symbol;Acc:HGNC:13698]	-	2004	2403	2110	2593	3871	3152	28.2344	28.4917	27.1863	34.3383	35.5519	36.1562
ENSG00000121743	GJA3	364.025	340.212	333.336	427.064	418.095	458.445	345.858	434.535	-0.329579	0.00333439	0.0151126	13	20138255	20161049	-	5211	protein_coding	gap junction protein alpha 3 [Source:HGNC Symbol;Acc:HGNC:4277]	-	311	345	311	391	550	483	3.5669	3.32991	3.26195	4.21505	4.11199	4.51018
ENSG00000171863	RPS7	3609.82	3696.97	3438.4	4498.92	4329.19	4676.52	3581.73	4501.54	-0.329099	3.45066e-12	8.9412e-11	2	3575205	3580920	+	5584	protein_coding	ribosomal protein S7 [Source:HGNC Symbol;Acc:HGNC:10440]	-	3084	3749	3208	4119	5695	4927	33.0081	33.768	31.3998	41.4375	39.7336	42.9343
ENSG00000141570	CBX8	250.487	253.433	243.303	347.331	301.789	291.393	249.074	313.504	-0.328969	0.0136242	0.0495306	17	79792132	79801683	-	4164	protein_coding	chromobox 8 [Source:HGNC Symbol;Acc:HGNC:15962]	-	214	257	227	318	397	307	3.07153	3.10425	2.97957	4.29007	3.71441	3.58753
ENSG00000227097	RPS28P7	1541.55	1705	1571.29	2142.97	1800.85	2118.53	1605.95	2020.78	-0.328831	4.87332e-06	4.68636e-05	11	82689559	82689768	+	210	processed_pseudogene	ribosomal protein S28 pseudogene 7 [Source:HGNC Symbol;Acc:HGNC:35787]	-	1317	1729	1466	1962	2369	2232	374.816	414.105	381.551	524.84	439.497	517.181
ENSG00000146376	ARHGAP18	2978.92	3098.39	3034.32	3803.17	3699	3947.56	3037.21	3816.58	-0.328718	1.63039e-12	4.46889e-11	6	129576132	129710225	-	4640	protein_coding	Rho GTPase activating protein 18 [Source:HGNC Symbol;Acc:HGNC:21035]	-	2545	3142	2831	3482	4866	4159	32.781	34.0583	33.3472	42.1559	40.8568	43.6152
ENSG00000112339	HBS1L	1078.03	1211.94	1250.81	1499.64	1515.79	1434.18	1180.26	1483.2	-0.328697	3.15845e-06	3.152e-05	6	134960378	135103056	-	11099	protein_coding	HBS1 like translational GTPase [Source:HGNC Symbol;Acc:HGNC:4834]	-	921	1229	1167	1373	1994	1511	4.95938	5.56933	5.74678	6.94919	6.99925	6.62442
ENSG00000167965	MLST8	964.491	952.593	989.289	1241.87	1177.51	1232.96	968.791	1217.45	-0.328648	2.33009e-06	2.39351e-05	16	2204248	2209416	+	4323	protein_coding	MTOR associated protein, LST8 homolog [Source:HGNC Symbol;Acc:HGNC:24825]	-	824	966	923	1137	1549	1299	11.3918	11.239	11.6696	14.7748	13.9597	14.6215
ENSG00000115268	RPS15	10099.1	9809.94	10534.9	12904.8	11571.4	13760.9	10148	12745.7	-0.32849	1.50396e-10	3.09571e-09	19	1438358	1440494	+	2137	protein_coding	ribosomal protein S15 [Source:HGNC Symbol;Acc:HGNC:10388]	-	8628	9948	9829	11815	15222	14498	241.3	234.135	251.387	310.582	277.509	330.119
ENSG00000169499	PLEKHA2	670.696	677.465	662.384	831.192	835.43	858.042	670.182	841.555	-0.328408	4.65318e-05	0.000361597	8	38901235	38973909	+	6325	protein_coding	pleckstrin homology domain containing A2 [Source:HGNC Symbol;Acc:HGNC:14336]	-	573	687	618	761	1099	904	5.41435	5.463	5.3403	6.75883	6.76935	6.95465
ENSG00000159176	CSRP1	2990.63	2967.24	2960.36	3828.29	3524.16	3851.7	2972.74	3734.72	-0.328167	2.3463e-11	5.40993e-10	1	201483530	201509456	-	10318	protein_coding	cysteine and glycine rich protein 1 [Source:HGNC Symbol;Acc:HGNC:2469]	-	2555	3009	2762	3505	4636	4058	14.7995	14.6677	14.6307	19.0827	17.5048	19.1374
ENSG00000117691	NENF	784.234	741.563	703.113	921.848	931.972	942.517	742.97	932.112	-0.328123	3.61164e-05	0.000287968	1	212432887	212446379	+	1297	protein_coding	neudesin neurotrophic factor [Source:HGNC Symbol;Acc:HGNC:30384]	-	670	752	656	844	1226	993	30.8736	29.1617	27.6441	36.5553	36.8265	37.2543
ENSG00000170889	RPS9	8762.36	8982.58	8801.78	11811.4	10493.4	11036.8	8848.9	11113.9	-0.328043	1.16921e-14	4.09655e-13	19	54200742	54249003	+	4371	protein_coding	ribosomal protein S9 [Source:HGNC Symbol;Acc:HGNC:10442]	-	7486	9109	8212	10814	13804	11628	102.358	104.815	102.685	138.98	123.037	129.447
ENSG00000164897	TMUB1	1458.44	1552.16	1580.93	2075.25	1787.17	1910.66	1530.51	1924.36	-0.327822	9.04278e-07	1.00029e-05	7	151081080	151083546	-	2005	protein_coding	transmembrane and ubiquitin like domain containing 1 [Source:HGNC Symbol;Acc:HGNC:21709]	-	1246	1574	1475	1900	2351	2013	37.1412	39.4844	40.2083	53.2337	45.6823	48.8536
ENSG00000005156	LIG3	564.181	607.451	575.567	692.478	697.079	804.889	582.399	731.482	-0.327766	0.000479666	0.00285058	17	34980494	35009743	+	12919	protein_coding	DNA ligase 3 [Source:HGNC Symbol;Acc:HGNC:6600]	-	482	616	537	634	917	848	2.22982	2.39821	2.27187	2.75682	2.76535	3.194
ENSG00000111716	LDHB	464.688	488.13	469.457	670.633	567.849	550.514	474.092	596.332	-0.327528	0.0016756	0.00843398	12	21635342	21757857	-	2983	protein_coding	lactate dehydrogenase B [Source:HGNC Symbol;Acc:HGNC:6541]	-	397	495	438	614	747	580	7.95407	8.34616	8.02525	11.5628	9.75613	9.46111
ENSG00000100292	HMOX1	297.307	398.393	387.999	505.705	413.534	446.106	361.233	455.115	-0.327488	0.0112353	0.0422885	22	35380361	35394214	+	2405	protein_coding	heme oxygenase 1 [Source:HGNC Symbol;Acc:HGNC:5013]	-	254	404	362	463	544	470	6.31205	8.44892	8.22681	10.8147	8.81239	9.50933
ENSG00000167778	SPRYD3	626.217	611.395	622.727	881.435	684.916	773.566	620.113	779.972	-0.32728	0.00088552	0.00485439	12	53064316	53079420	-	3479	protein_coding	SPRY domain containing 3 [Source:HGNC Symbol;Acc:HGNC:25920]	-	535	620	581	807	901	815	9.19076	8.96339	9.12766	13.0307	10.0898	11.3991
ENSG00000214706	IFRD2	3037.45	3152.63	3092.2	4137.39	3491.48	4028.24	3094.09	3885.7	-0.326994	2.61001e-08	3.82762e-07	3	50287732	50292918	-	3712	protein_coding	interferon related developmental regulator 2 [Source:HGNC Symbol;Acc:HGNC:5457]	-	2595	3197	2885	3788	4593	4244	41.7812	43.3181	42.4791	57.3257	48.2057	55.6333
ENSG00000136938	ANP32B	5275.44	5223.48	5406.26	6789.34	6559.53	6604.26	5301.73	6651.05	-0.326792	1.08899e-17	5.17734e-16	9	97983361	98015943	+	1850	protein_coding	acidic nuclear phosphoprotein 32 family member B [Source:HGNC Symbol;Acc:HGNC:16677]	-	4507	5297	5044	6216	8629	6958	145.602	144.01	149.019	188.75	181.718	183.012
ENSG00000213339	QTRT1	994.924	1003.87	946.416	1295.39	1151.66	1251.94	981.737	1233	-0.326597	8.85548e-06	8.1047e-05	19	10701430	10713437	+	3430	protein_coding	queuine tRNA-ribosyltransferase catalytic subunit 1 [Source:HGNC Symbol;Acc:HGNC:23797]	-	850	1018	883	1186	1515	1319	14.8107	14.9275	14.0703	19.424	17.2079	18.7119
ENSG00000105676	ARMC6	1715.95	1763.19	1739.56	2201.95	2051.71	2296.97	1739.57	2183.54	-0.326507	3.4778e-08	4.99583e-07	19	19033575	19060311	+	4052	protein_coding	armadillo repeat containing 6 [Source:HGNC Symbol;Acc:HGNC:25049]	-	1466	1788	1623	2016	2699	2420	21.623	22.1939	21.8921	27.9491	25.9504	29.0612
ENSG00000142655	PEX14	496.292	404.31	445.877	559.225	529.841	597.972	448.826	562.346	-0.326505	0.00232578	0.0111661	1	10472288	10630758	+	2995	protein_coding	peroxisomal biogenesis factor 14 [Source:HGNC Symbol;Acc:HGNC:8856]	-	424	410	416	512	697	630	8.46098	6.88528	7.59162	9.6033	9.06663	10.2355
ENSG00000149269	PAK1	502.144	598.576	531.622	655.342	706.201	686.244	544.114	682.595	-0.326424	0.000676845	0.00385059	11	77321707	77474635	-	6299	protein_coding	p21 (RAC1) activated kinase 1 [Source:HGNC Symbol;Acc:HGNC:8590]	-	429	607	496	600	929	723	4.0704	4.84676	4.30376	5.3509	5.74585	5.58514
ENSG00000174485	DENND4A	428.403	496.019	473.744	586.531	582.293	586.582	466.055	585.135	-0.326242	0.000962798	0.00520544	15	65658046	65792293	-	10623	protein_coding	DENN domain containing 4A [Source:HGNC Symbol;Acc:HGNC:24321]	-	366	503	442	537	766	618	2.05914	2.38153	2.27412	2.83971	2.80926	2.8308
ENSG00000197756	RPL37A	7473.64	7489.59	7268.01	9223.94	8838.53	9814.33	7410.41	9292.27	-0.326128	8.68356e-15	3.07589e-13	2	216498189	216579180	+	6841	protein_coding	ribosomal protein L37a [Source:HGNC Symbol;Acc:HGNC:10348]	-	6385	7595	6781	8445	11627	10340	55.7819	55.8397	54.1766	69.347	66.2153	73.5476
ENSG00000126603	GLIS2	263.362	268.225	289.391	354.977	345.119	329.359	273.659	343.151	-0.325713	0.0088528	0.0346902	16	4314761	4339597	+	4469	protein_coding	GLIS family zinc finger 2 [Source:HGNC Symbol;Acc:HGNC:29450]	zf-C2H2	225	272	270	325	454	347	3.00901	3.06121	3.30211	4.08527	3.95782	3.77821
ENSG00000156787	TBC1D31	621.535	576.881	601.291	707.769	805.784	736.549	599.902	750.034	-0.325676	0.000305044	0.00191374	8	123041968	123152153	+	8611	protein_coding	TBC1 domain family member 31 [Source:HGNC Symbol;Acc:HGNC:30888]	-	531	585	561	648	1060	776	3.68547	3.41694	3.5608	4.22736	4.79581	4.38506
ENSG00000162636	FAM102B	879.045	880.606	884.251	953.522	1246.68	1104.82	881.301	1101.68	-0.325373	0.000305353	0.00191419	1	108560089	108644900	+	9355	protein_coding	family with sequence similarity 102 member B [Source:HGNC Symbol;Acc:HGNC:27637]	-	751	893	825	873	1640	1164	4.79787	4.80112	4.82001	5.24225	6.82983	6.05448
ENSG00000138621	PPCDC	341.786	364.865	308.684	422.695	392.249	459.394	338.445	424.78	-0.325356	0.00648228	0.0267685	15	75023555	75117462	+	3781	protein_coding	phosphopantothenoylcysteine decarboxylase [Source:HGNC Symbol;Acc:HGNC:28107]	-	292	370	288	387	516	484	4.6156	4.92187	4.16317	5.74979	5.31683	6.22882
ENSG00000182979	MTA1	1924.3	2087.62	1852.1	2594.06	2345.89	2416.56	1954.67	2452.17	-0.32523	9.87299e-08	1.29579e-06	14	105419820	105470729	+	6966	protein_coding	metastasis associated 1 [Source:HGNC Symbol;Acc:HGNC:7410]	zf-GATA	1644	2117	1728	2375	3086	2546	14.1049	15.2852	13.5581	19.1526	17.2593	17.7845
ENSG00000182253	SYNM	704.64	667.604	690.252	823.546	903.846	851.398	687.499	859.597	-0.32487	8.2647e-05	0.000602725	15	99098217	99135593	+	7819	protein_coding	synemin [Source:HGNC Symbol;Acc:HGNC:24466]	-	602	677	644	754	1189	897	4.60148	4.35484	4.50166	5.41711	5.92435	5.58224
ENSG00000166164	BRD7	1097.93	1166.58	1217.59	1511.66	1397.96	1457.91	1160.7	1455.84	-0.324845	1.91186e-06	1.98925e-05	16	50313487	50368934	-	8492	protein_coding	bromodomain containing 7 [Source:HGNC Symbol;Acc:HGNC:14310]	-	938	1183	1136	1384	1839	1536	6.60153	7.00664	7.3115	9.15532	8.43688	8.80134
ENSG00000075239	ACAT1	2035.5	2085.65	1970	2580.95	2586.11	2462.12	2030.38	2543.06	-0.324696	8.7887e-10	1.63377e-08	11	108121516	108147776	+	5584	protein_coding	acetyl-CoA acetyltransferase 1 [Source:HGNC Symbol;Acc:HGNC:93]	-	1739	2115	1838	2363	3402	2594	18.6126	19.0502	17.9903	23.772	23.7355	22.6043
ENSG00000187051	RPS19BP1	929.376	1054.16	1072.89	1291.02	1182.07	1361.1	1018.81	1278.06	-0.324526	4.1164e-05	0.000324579	22	39529093	39532855	-	3763	protein_coding	ribosomal protein S19 binding protein 1 [Source:HGNC Symbol;Acc:HGNC:28749]	-	794	1069	1001	1182	1555	1434	12.6107	14.2882	14.5391	17.6454	16.0993	18.5431
ENSG00000177602	HASPIN	622.706	591.673	618.44	753.643	773.096	765.973	610.939	764.237	-0.324201	0.000126485	0.000885175	17	3723903	3726699	+	2797	protein_coding	histone H3 associated protein kinase [Source:HGNC Symbol;Acc:HGNC:19682]	-	532	600	577	690	1017	807	11.3677	10.7893	11.2751	13.8581	14.1657	14.0394
ENSG00000140564	FURIN	3642.59	3485.94	3339.79	4481.45	4097.33	4532.25	3489.44	4370.34	-0.324134	2.95867e-10	5.8943e-09	15	90868592	90883458	+	4728	protein_coding	furin, paired basic amino acid cleaving enzyme [Source:HGNC Symbol;Acc:HGNC:8568]	-	3112	3535	3116	4103	5390	4775	39.3382	37.6051	36.0212	48.7497	44.4142	49.1432
ENSG00000112941	TENT4A	1982.83	1926.88	1853.18	2364.69	2371.74	2476.36	1920.96	2404.26	-0.324054	2.32981e-09	4.07262e-08	5	6713007	6757048	+	6785	protein_coding	terminal nucleotidyltransferase 4A [Source:HGNC Symbol;Acc:HGNC:16705]	-	1694	1954	1729	2165	3120	2609	14.9216	14.4847	13.9278	17.9249	17.9149	18.7108
ENSG00000105483	CARD8	500.974	443.755	527.335	569.055	662.111	606.514	490.688	612.56	-0.324009	0.00178627	0.00892968	19	48180770	48255946	-	12912	protein_coding	caspase recruitment domain family member 8 [Source:HGNC Symbol;Acc:HGNC:17057]	-	428	450	492	521	871	639	1.98108	1.75289	2.08262	2.26669	2.62806	2.4081
ENSG00000260404	AC110079.1	496.292	497.005	496.252	642.235	605.098	618.853	496.516	622.062	-0.323912	0.000494118	0.00292169	4	118591773	118633729	+	4422	transcribed_unprocessed_pseudogene	uncharacterized LOC729218 [Source:NCBI gene;Acc:729218]	-	424	504	463	588	796	652	5.73059	5.73253	5.72269	7.46975	7.01301	7.17458
ENSG00000100401	RANGAP1	6449.45	6363.44	6799.62	8719.32	7530.28	8312.75	6537.5	8187.45	-0.3239	8.59887e-11	1.85278e-09	22	41245611	41286251	-	5348	protein_coding	Ran GTPase activating protein 1 [Source:HGNC Symbol;Acc:HGNC:9854]	-	5510	6453	6344	7983	9906	8758	61.5761	60.6883	64.835	83.8537	72.1634	79.6858
ENSG00000131351	HAUS8	482.246	489.116	549.843	629.128	637.785	636.887	507.068	634.6	-0.323712	0.000683143	0.00388367	19	17049729	17075625	-	5533	protein_coding	HAUS augmin like complex subunit 8 [Source:HGNC Symbol;Acc:HGNC:30532]	-	412	496	513	576	839	671	4.45029	4.50875	5.06751	5.84803	5.9076	5.90105
ENSG00000134291	TMEM106C	1172.84	1285.9	1265.82	1606.68	1470.94	1591.74	1241.52	1556.45	-0.323703	1.61028e-06	1.70182e-05	12	47963569	47968878	+	3475	protein_coding	transmembrane protein 106C [Source:HGNC Symbol;Acc:HGNC:28775]	-	1002	1304	1181	1471	1935	1677	17.2332	18.8737	18.5752	23.7796	21.6938	23.4826
ENSG00000110080	ST3GAL4	1260.63	1165.6	1245.45	1538.96	1539.35	1513.91	1223.89	1530.74	-0.323697	4.13526e-07	4.88621e-06	11	126355640	126440344	+	4465	protein_coding	ST3 beta-galactoside alpha-2,3-sialyltransferase 4 [Source:HGNC Symbol;Acc:HGNC:10864]	-	1077	1182	1162	1409	2025	1595	14.416	13.3147	14.224	17.7271	17.6691	17.3823
ENSG00000110104	CCDC86	1347.24	1408.18	1374.07	1806.56	1461.05	1908.76	1376.5	1725.46	-0.323616	9.67565e-05	0.000695861	11	60842071	60851081	+	3384	protein_coding	coiled-coil domain containing 86 [Source:HGNC Symbol;Acc:HGNC:28359]	-	1151	1428	1282	1654	1922	2011	20.3281	21.2243	20.706	27.457	22.1275	28.9167
ENSG00000140464	PML	2633.62	2510.67	2589.52	3117.24	3381.25	3169.25	2577.93	3222.58	-0.32359	2.00665e-10	4.07834e-09	15	73994673	74047812	+	12657	protein_coding	promyelocytic leukemia [Source:HGNC Symbol;Acc:HGNC:9113]	-	2250	2546	2416	2854	4448	3339	10.6244	10.1172	10.4329	12.6669	13.6913	12.8367
ENSG00000134184	GSTM1	278.579	289.92	289.391	384.467	332.956	358.783	285.963	358.735	-0.323461	0.00880246	0.0345327	1	109687814	109709039	+	2512	protein_coding	glutathione S-transferase mu 1 [Source:HGNC Symbol;Acc:HGNC:4632]	-	238	294	270	352	438	378	5.66251	5.88657	5.87465	7.87174	6.79305	7.32217
ENSG00000128626	MRPS12	1059.3	1175.46	1138.27	1464.69	1283.93	1480.69	1124.34	1409.77	-0.323429	1.69595e-05	0.000145779	19	38930548	38933162	+	2144	protein_coding	mitochondrial ribosomal protein S12 [Source:HGNC Symbol;Acc:HGNC:10380]	-	905	1192	1062	1341	1689	1560	25.2276	27.9632	27.0731	35.1359	30.6913	35.4052
ENSG00000054148	PHPT1	1107.29	1193.21	1218.66	1446.12	1470.94	1488.28	1173.05	1468.45	-0.323424	9.21422e-07	1.01646e-05	9	136848724	136851027	+	1612	protein_coding	phosphohistidine phosphatase 1 [Source:HGNC Symbol;Acc:HGNC:30033]	-	946	1210	1137	1324	1935	1568	35.0734	37.7533	38.5508	46.1392	46.7656	47.3313
ENSG00000213347	MXD3	534.918	528.561	551.987	661.895	716.083	640.684	538.489	672.887	-0.323392	0.000472382	0.00280833	5	177301461	177312757	-	5154	protein_coding	MAX dimerization protein 3 [Source:HGNC Symbol;Acc:HGNC:14008]	bHLH	457	536	515	606	942	675	5.29936	5.23064	5.46136	6.60504	7.1206	6.37275
ENSG00000130204	TOMM40	3900.1	4198.9	4146.87	5603.17	4516.95	5217.54	4081.96	5112.55	-0.323283	2.28365e-07	2.84433e-06	19	44890569	44903689	+	3610	protein_coding	translocase of outer mitochondrial membrane 40 [Source:HGNC Symbol;Acc:HGNC:18001]	-	3332	4258	3869	5130	5942	5497	55.1632	59.3244	58.5773	79.8284	64.1262	74.0945
ENSG00000009830	POMT2	1078.03	1126.15	1206.87	1413.35	1430.65	1424.69	1137.02	1422.9	-0.323278	1.58919e-06	1.68065e-05	14	77274956	77320884	-	10008	protein_coding	protein O-mannosyltransferase 2 [Source:HGNC Symbol;Acc:HGNC:19743]	-	921	1142	1126	1294	1882	1501	5.50002	5.73923	6.14935	7.26331	7.32626	7.29795
ENSG00000109084	TMEM97	1035.89	1074.87	960.35	1268.09	1255.05	1320.28	1023.7	1281.14	-0.322949	5.60843e-06	5.33595e-05	17	28319095	28328685	+	3034	protein_coding	transmembrane protein 97 [Source:HGNC Symbol;Acc:HGNC:28106]	-	885	1090	896	1161	1651	1391	17.4333	18.0695	16.141	21.4963	21.2003	22.3089
ENSG00000070081	NUCB2	1220.83	1158.69	1118.98	1453.77	1569.76	1346.86	1166.17	1456.79	-0.322917	9.8791e-06	8.92497e-05	11	17208153	17349980	+	9025	protein_coding	nucleobindin 2 [Source:HGNC Symbol;Acc:HGNC:8044]	-	1043	1175	1044	1331	2065	1419	6.90699	6.54825	6.32253	8.28473	8.91421	7.65072
ENSG00000139637	C12orf10	394.458	401.351	363.347	533.011	452.303	467.937	386.385	484.417	-0.322898	0.0037615	0.0167563	12	53299686	53307177	+	2509	protein_coding	chromosome 12 open reading frame 10 [Source:HGNC Symbol;Acc:HGNC:17590]	-	337	407	339	488	595	493	8.02752	8.15884	7.38477	10.9261	9.23903	9.56123
ENSG00000166902	MRPL16	898.943	980.205	1099.69	1201.46	1222.36	1303.2	992.945	1242.34	-0.322585	5.62885e-05	0.000427258	11	59806135	59810872	-	2271	protein_coding	mitochondrial ribosomal protein L16 [Source:HGNC Symbol;Acc:HGNC:14476]	-	768	994	1026	1100	1608	1373	20.2114	22.0143	24.6927	27.2097	27.5854	29.4185
ENSG00000175221	MED16	1147.09	1146.86	1236.88	1528.04	1427.61	1463.61	1176.94	1473.08	-0.322576	1.27495e-06	1.36715e-05	19	867630	893218	-	4222	protein_coding	mediator complex subunit 16 [Source:HGNC Symbol;Acc:HGNC:17556]	-	980	1163	1154	1399	1878	1542	13.8727	13.8547	14.9391	18.6143	17.3296	17.7719
ENSG00000162585	FAAP20	475.223	431.921	393.358	551.579	504.755	570.446	433.5	542.26	-0.322399	0.00276328	0.0128865	1	2184461	2212720	-	10916	protein_coding	FA core complex associated protein 20 [Source:HGNC Symbol;Acc:HGNC:26428]	-	406	438	367	505	664	601	2.22287	2.01811	1.83756	2.59881	2.36982	2.67903
ENSG00000173020	GRK2	1660.94	1542.29	1604.51	1944.18	1911.08	2153.65	1602.58	2002.97	-0.322005	4.20262e-07	4.95854e-06	11	67266410	67286556	+	6665	protein_coding	G protein-coupled receptor kinase 2 [Source:HGNC Symbol;Acc:HGNC:289]	-	1419	1564	1497	1780	2514	2269	12.7243	11.8024	12.2761	15.0026	14.6952	16.5654
ENSG00000065268	WDR18	857.976	857.926	862.814	1142.48	1026.23	1059.26	859.572	1075.99	-0.32197	1.99603e-05	0.000168253	19	984271	998438	+	2357	protein_coding	WD repeat domain 18 [Source:HGNC Symbol;Acc:HGNC:17956]	-	733	870	805	1046	1350	1116	18.5864	18.565	18.667	24.9298	22.3144	23.0394
ENSG00000002822	MAD1L1	897.773	868.773	870.317	1126.1	1065	1106.72	878.954	1099.27	-0.321962	8.91633e-06	8.15114e-05	7	1815793	2233243	-	7230	protein_coding	mitotic arrest deficient 1 like 1 [Source:HGNC Symbol;Acc:HGNC:6762]	-	767	881	812	1031	1401	1166	6.34029	6.12876	6.13841	8.01065	7.54936	7.84743
ENSG00000171241	SHCBP1	2139.67	2141.86	2118.99	2690.18	2703.18	2605.45	2133.5	2666.27	-0.321741	1.35268e-10	2.82034e-09	16	46580554	46621626	-	4459	protein_coding	SHC binding and spindle associated 1 [Source:HGNC Symbol;Acc:HGNC:29547]	-	1828	2172	1977	2463	3556	2745	24.5014	24.4995	24.233	31.0295	31.0695	29.9552
ENSG00000126787	DLGAP5	3154.5	3164.46	3222.96	3912.39	4177.91	3827.97	3180.64	3972.76	-0.321713	1.61461e-11	3.81006e-10	14	55148112	55191678	-	3667	protein_coding	DLG associated protein 5 [Source:HGNC Symbol;Acc:HGNC:16864]	-	2695	3209	3007	3582	5496	4033	43.9238	44.0143	44.8188	54.8734	58.391	53.5161
ENSG00000101150	TPD52L2	6511.49	6871.29	6618.48	8511.8	7966.61	8529.16	6667.09	8335.86	-0.321415	2.82056e-15	1.04986e-13	20	63865228	63891545	+	4694	protein_coding	tumor protein D52 like 2 [Source:HGNC Symbol;Acc:HGNC:12007]	-	5563	6968	6175	7793	10480	8986	70.8301	74.662	71.9005	93.2629	86.9818	93.1517
ENSG00000142227	EMP3	3994.91	3865.6	4086.85	5176.11	4683.43	5070.42	3982.45	4976.65	-0.320699	1.90162e-11	4.4418e-10	19	48321509	48330553	+	1667	protein_coding	epithelial membrane protein 3 [Source:HGNC Symbol;Acc:HGNC:3335]	-	3413	3920	3813	4739	6161	5342	122.364	118.273	125.017	159.698	143.988	155.932
ENSG00000112167	SAYSD1	338.274	375.712	434.087	484.953	466.746	484.072	382.691	478.591	-0.320654	0.00513491	0.0218767	6	39104064	39115189	-	2925	protein_coding	SAYSVFN motif domain containing 1 [Source:HGNC Symbol;Acc:HGNC:21025]	-	289	381	405	444	614	510	5.90505	6.5514	7.56776	8.52716	8.1781	8.48422
ENSG00000244398	AC116533.1	1563.79	1670.49	1704.19	2133.14	1990.89	2051.14	1646.16	2058.39	-0.320639	6.33991e-08	8.65935e-07	11	16974693	16975013	-	321	processed_pseudogene	ribosomal protein L36a (RPL36A) pseudogene	-	1336	1694	1590	1953	2619	2161	248.744	265.426	270.726	341.778	317.863	327.58
ENSG00000111231	GPN3	704.64	746.494	752.417	965.537	918.289	870.381	734.517	918.069	-0.320284	7.79355e-05	0.00057043	12	110452484	110469268	-	2595	protein_coding	GPN-loop GTPase 3 [Source:HGNC Symbol;Acc:HGNC:30186]	-	602	757	702	884	1208	917	13.8647	14.6721	14.7856	19.1365	18.1359	17.1949
ENSG00000150316	CWC15	1065.15	973.302	1030.02	1276.82	1220.84	1332.62	1022.82	1276.76	-0.320021	7.53707e-06	6.98935e-05	11	94962622	94973612	-	2758	protein_coding	CWC15 spliceosome associated protein homolog [Source:HGNC Symbol;Acc:HGNC:26939]	-	910	987	961	1169	1606	1404	19.7196	17.9994	19.0444	23.8105	22.6862	24.7708
ENSG00000070814	TCOF1	4982.81	4930.61	4870.35	6618.95	5457.28	6390.7	4927.92	6155.65	-0.319896	2.59669e-08	3.81503e-07	5	150357629	150400308	+	11439	protein_coding	treacle ribosome biogenesis factor 1 [Source:HGNC Symbol;Acc:HGNC:11654]	-	4257	5000	4544	6060	7179	6733	22.2417	21.9845	21.7114	29.7599	24.4504	28.641
ENSG00000011451	WIZ	1707.76	1842.07	1743.85	2327.56	1940.72	2350.12	1764.56	2206.13	-0.319833	7.76578e-06	7.17667e-05	19	15419980	15449951	-	9826	protein_coding	widely interspaced zinc finger motifs [Source:HGNC Symbol;Acc:HGNC:30917]	zf-C2H2	1459	1868	1627	2131	2553	2476	8.87422	9.5617	9.05	12.183	10.1224	12.2614
ENSG00000130520	LSM4	3510.33	3273.92	3434.11	4214.94	4106.46	4431.63	3406.12	4251.01	-0.319824	2.08172e-11	4.85274e-10	19	18306230	18323274	-	3029	protein_coding	LSM4 homolog, U6 small nuclear RNA and mRNA degradation associated [Source:HGNC Symbol;Acc:HGNC:17259]	-	2999	3320	3204	3859	5402	4669	59.1737	55.1282	57.8138	71.5687	69.4809	75.0053
ENSG00000186577	SMIM29	756.142	649.854	807.08	930.585	860.516	970.992	737.692	920.698	-0.31977	0.000501969	0.00296237	6	34246380	34249470	-	2229	protein_coding	small integral membrane protein 29 [Source:HGNC Symbol;Acc:HGNC:1340]	-	646	659	753	852	1132	1023	17.3211	14.87	18.4639	21.4722	19.7855	22.3323
ENSG00000140455	USP3	513.849	455.588	398.717	547.21	582.293	574.243	456.051	567.915	-0.319011	0.00313489	0.014324	15	63504511	63594640	+	7764	protein_coding	ubiquitin specific peptidase 3 [Source:HGNC Symbol;Acc:HGNC:12626]	-	439	462	372	501	766	605	3.37933	2.99289	2.61876	3.62493	3.84373	3.79173
ENSG00000179271	GADD45GIP1	1669.13	1851.94	1809.23	2248.91	1993.17	2416.56	1776.77	2219.55	-0.318974	6.11837e-06	5.78696e-05	19	12953119	12957236	-	1782	protein_coding	GADD45G interacting protein 1 [Source:HGNC Symbol;Acc:HGNC:29996]	-	1426	1878	1688	2059	2622	2546	47.826	53.0057	51.7729	64.9077	57.3238	69.5213
ENSG00000225663	MCRIP1	868.51	874.69	841.378	1092.24	1032.32	1101.98	861.526	1075.51	-0.318777	1.56482e-05	0.000135592	17	81822361	81833302	-	3726	protein_coding	MAPK regulated corepressor interacting protein 1 [Source:HGNC Symbol;Acc:HGNC:28007]	-	742	887	785	1000	1358	1161	11.9018	11.9733	11.515	15.0766	14.1993	15.162
ENSG00000197111	PCBP2	1906.74	1996.9	2039.67	2512.14	2548.86	2352.02	1981.1	2471.01	-0.318689	1.12629e-08	1.74981e-07	12	53452102	53481162	+	7926	protein_coding	poly(rC) binding protein 2 [Source:HGNC Symbol;Acc:HGNC:8648]	-	1629	2025	1903	2300	3353	2478	12.2834	12.8501	13.1227	16.3013	16.4812	15.213
ENSG00000134013	LOXL2	6653.12	6613.92	6740.67	8317.38	8008.42	8632.62	6669.23	8319.48	-0.318613	2.37067e-16	9.89847e-15	8	23297189	23425328	-	5707	protein_coding	lysyl oxidase like 2 [Source:HGNC Symbol;Acc:HGNC:6666]	-	5684	6707	6289	7615	10535	9095	59.5248	59.1092	60.2298	74.9565	71.9179	77.5465
ENSG00000145604	SKP2	770.188	897.37	837.091	1059.47	1043.72	1024.15	834.883	1042.44	-0.31838	5.34612e-05	0.000408551	5	36151989	36184319	+	3837	protein_coding	S-phase kinase associated protein 2 [Source:HGNC Symbol;Acc:HGNC:10901]	-	658	910	781	970	1373	1079	10.2491	11.9285	11.1249	14.2013	13.9408	13.6835
ENSG00000004059	ARF5	976.196	1109.39	1132.91	1354.37	1330.3	1332.62	1072.83	1339.1	-0.318219	1.05745e-05	9.48412e-05	7	127588345	127591705	+	1871	protein_coding	ADP ribosylation factor 5 [Source:HGNC Symbol;Acc:HGNC:658]	-	834	1125	1057	1240	1750	1404	26.6406	30.2422	30.8773	37.2302	36.4397	36.5141
ENSG00000171222	SCAND1	984.39	929.912	1000.01	1351.1	1125.82	1161.77	971.436	1212.9	-0.318174	8.41451e-05	0.000611989	20	35953617	35959472	-	1996	protein_coding	SCAN domain containing 1 [Source:HGNC Symbol;Acc:HGNC:10566]	-	841	943	933	1237	1481	1224	25.1818	23.7622	25.5481	34.8142	28.9071	29.8393
ENSG00000008018	PSMB1	3584.07	3657.52	3719.21	4533.87	4564.08	4568.31	3653.6	4555.42	-0.318158	1.80035e-14	6.18685e-13	6	170535117	170553341	-	2256	protein_coding	proteasome subunit beta 1 [Source:HGNC Symbol;Acc:HGNC:9537]	-	3062	3709	3470	4151	6004	4813	81.1181	82.6899	84.0675	103.362	103.684	103.811
ENSG00000100342	APOL1	470.541	459.533	437.302	605.099	533.642	568.548	455.792	569.096	-0.318066	0.00154223	0.0078559	22	36253010	36267530	+	3519	protein_coding	apolipoprotein L1 [Source:HGNC Symbol;Acc:HGNC:618]	-	402	466	408	554	702	599	6.82745	6.66042	6.33693	8.84378	7.77191	8.28276
ENSG00000127445	PIN1	1307.45	1335.21	1350.49	1644.91	1581.92	1753.1	1331.05	1659.98	-0.317553	7.00667e-07	7.93106e-06	19	9835257	9849682	+	4570	protein_coding	peptidylprolyl cis/trans isomerase, NIMA-interacting 1 [Source:HGNC Symbol;Acc:HGNC:8988]	-	1117	1354	1260	1506	2081	1847	14.6079	14.9018	15.0693	18.5121	17.7405	19.6661
ENSG00000010292	NCAPD2	4898.54	4945.4	4952.88	6291.28	5857.13	6302.43	4932.27	6150.28	-0.317551	4.13787e-14	1.36941e-12	12	6493356	6531955	+	6487	protein_coding	non-SMC condensin I complex subunit D2 [Source:HGNC Symbol;Acc:HGNC:24305]	-	4185	5015	4621	5760	7705	6640	38.557	38.8832	38.9341	49.88	46.2742	49.8071
ENSG00000204520	MICA	1028.87	1085.72	1003.22	1311.78	1266.45	1310.79	1039.27	1296.34	-0.317527	3.63836e-06	3.59311e-05	6	31399784	31415315	+	2386	protein_coding	MHC class I polypeptide-related sequence A [Source:HGNC Symbol;Acc:HGNC:7090]	-	879	1101	936	1201	1666	1381	22.0176	23.2087	21.4409	28.2761	27.2029	28.1638
ENSG00000130255	RPL36	5426.43	5403.95	5369.81	7015.43	6366.45	6818.77	5400.06	6733.55	-0.317519	1.48749e-13	4.65512e-12	19	5674947	5691876	+	2272	protein_coding	ribosomal protein L36 [Source:HGNC Symbol;Acc:HGNC:13631]	-	4636	5480	5010	6423	8375	7184	121.951	121.313	120.522	158.81	143.611	153.86
ENSG00000205683	DPF3	355.832	338.24	392.286	442.356	435.579	475.53	362.119	451.155	-0.317226	0.00480032	0.0206467	14	72619296	72894116	-	6889	protein_coding	double PHD fingers 3 [Source:HGNC Symbol;Acc:HGNC:17427]	-	304	343	366	405	573	501	2.63736	2.50422	2.90377	3.30253	3.24047	3.53874
ENSG00000116288	PARK7	2400.69	2367.68	2269.04	2931.56	2877.26	2959.48	2345.8	2922.77	-0.317079	1.47081e-10	3.03522e-09	1	7954291	7985505	+	2397	protein_coding	Parkinsonism associated deglycase [Source:HGNC Symbol;Acc:HGNC:16369]	-	2051	2401	2117	2684	3785	3118	51.1387	50.3801	48.2715	62.9016	61.5188	63.2959
ENSG00000149091	DGKZ	2241.51	2265.12	2040.74	2753.53	2529.86	2878.81	2182.46	2720.73	-0.316961	2.24852e-07	2.8049e-06	11	46332905	46380554	+	10787	protein_coding	diacylglycerol kinase zeta [Source:HGNC Symbol;Acc:HGNC:2857]	-	1915	2297	1904	2521	3328	3033	10.6101	10.7101	9.64726	13.1286	12.0197	13.6817
ENSG00000160211	G6PD	2242.68	2058.04	2042.89	2624.64	2561.78	2709.86	2114.53	2632.09	-0.316279	1.03866e-08	1.62368e-07	X	154531390	154547572	-	3995	protein_coding	glucose-6-phosphate dehydrogenase [Source:HGNC Symbol;Acc:HGNC:4057]	-	1916	2087	1906	2403	3370	2855	28.6636	26.2749	26.0762	33.7897	32.8642	34.7742
ENSG00000170265	ZNF282	862.658	837.217	870.317	1202.55	1024.71	976.687	856.731	1067.98	-0.315996	0.000216517	0.00142085	7	149195485	149226248	+	3832	protein_coding	zinc finger protein 282 [Source:HGNC Symbol;Acc:HGNC:13076]	zf-C2H2	737	849	812	1101	1348	1029	11.4946	11.1434	11.5816	16.1402	13.7049	13.0664
ENSG00000121073	SLC35B1	1026.53	872.717	936.77	1199.28	1158.5	1169.37	945.338	1175.72	-0.315817	3.46421e-05	0.000277085	17	49700934	49709014	-	5928	protein_coding	solute carrier family 35 member B1 [Source:HGNC Symbol;Acc:HGNC:20798]	-	877	885	874	1098	1524	1232	8.84185	7.50879	8.05826	10.405	10.0158	10.1128
ENSG00000125827	TMX4	883.727	892.44	982.858	1130.46	1109.09	1195.94	919.675	1145.17	-0.315747	2.77796e-05	0.000226009	20	7977348	8019829	-	6579	protein_coding	thioredoxin related transmembrane protein 4 [Source:HGNC Symbol;Acc:HGNC:25237]	-	755	905	917	1035	1459	1260	6.85865	6.91868	7.61811	8.83747	8.63984	9.31919
ENSG00000101220	C20orf27	1509.94	1602.45	1644.17	2054.5	1893.59	1979.95	1585.52	1976.01	-0.315725	1.94583e-07	2.45775e-06	20	3753508	3768387	-	2415	protein_coding	chromosome 20 open reading frame 27 [Source:HGNC Symbol;Acc:HGNC:15873]	-	1290	1625	1534	1881	2491	2086	31.9245	33.8432	34.7173	43.7541	40.1853	42.0305
ENSG00000143436	MRPL9	845.1	826.37	735.268	1021.24	1031.55	940.619	802.246	997.805	-0.315359	0.000125272	0.000877179	1	151759643	151763564	-	1812	protein_coding	mitochondrial ribosomal protein L9 [Source:HGNC Symbol;Acc:HGNC:14277]	-	722	838	686	935	1357	991	23.8139	23.2606	20.6921	28.9868	29.1764	26.6123
ENSG00000149541	B3GAT3	1062.81	889.481	961.422	1277.92	1131.14	1215.88	971.239	1208.31	-0.314978	9.78077e-05	0.000703107	11	62615296	62622175	-	2428	protein_coding	beta-1,3-glucuronyltransferase 3 [Source:HGNC Symbol;Acc:HGNC:923]	-	908	902	897	1170	1488	1281	22.3506	18.685	20.1921	27.0698	23.8762	25.6725
ENSG00000148334	PTGES2	1699.56	1889.41	1874.61	2379.98	2139.13	2288.43	1821.19	2269.18	-0.314971	3.7903e-07	4.51169e-06	9	128120693	128128462	-	3039	protein_coding	prostaglandin E synthase 2 [Source:HGNC Symbol;Acc:HGNC:17822]	-	1452	1916	1749	2179	2814	2411	28.5554	31.7102	31.4555	40.2786	36.0748	38.6041
ENSG00000043143	JADE2	2344.51	2306.54	2296.91	2879.14	2913.74	2847.48	2315.99	2880.12	-0.314928	6.88933e-11	1.50251e-09	5	134524312	134583230	+	9877	protein_coding	jade family PHD finger 2 [Source:HGNC Symbol;Acc:HGNC:22984]	-	2003	2339	2143	2636	3833	3000	12.1201	11.9108	11.8586	14.9923	15.119	14.7796
ENSG00000214485	RPL7P1	896.602	925.968	874.604	1081.31	1096.93	1176.96	899.058	1118.4	-0.314665	2.05569e-05	0.000173011	5	150094302	150095048	+	747	processed_pseudogene	ribosomal protein L7 pseudogene 1 [Source:HGNC Symbol;Acc:HGNC:10367]	-	766	939	816	990	1443	1240	61.2858	63.2237	59.7046	74.4496	75.2585	80.7734
ENSG00000107829	FBXW4	445.96	499.964	425.512	559.225	564.809	582.785	457.145	568.94	-0.314301	0.00195064	0.00962891	10	101610664	101695295	-	5038	protein_coding	F-box and WD repeat domain containing 4 [Source:HGNC Symbol;Acc:HGNC:10847]	-	381	507	397	512	743	614	4.51979	5.06156	4.30695	5.70899	5.74567	5.93031
ENSG00000155368	DBI	958.639	1092.62	1032.16	1300.85	1272.53	1265.23	1027.81	1279.54	-0.31423	1.08643e-05	9.69547e-05	2	119366921	119372560	+	2509	protein_coding	diazepam binding inhibitor, acyl-CoA binding protein [Source:HGNC Symbol;Acc:HGNC:2690]	-	819	1108	963	1191	1674	1333	19.509	22.2113	20.978	26.666	25.9935	25.8522
ENSG00000117984	CTSD	6603.96	6034.08	6404.12	7790.92	8162.74	7707.19	6347.38	7886.95	-0.314172	1.72325e-13	5.35136e-12	11	1752752	1764573	-	3126	protein_coding	cathepsin D [Source:HGNC Symbol;Acc:HGNC:2529]	-	5642	6119	5975	7133	10738	8120	107.869	98.4524	104.469	128.183	133.827	126.396
ENSG00000197594	ENPP1	1718.29	1827.28	1664.54	2053.4	2246.31	2174.53	1736.7	2158.08	-0.314125	1.75475e-07	2.23745e-06	6	131808016	131895155	+	9959	protein_coding	ectonucleotide pyrophosphatase/phosphodiesterase 1 [Source:HGNC Symbol;Acc:HGNC:3356]	-	1468	1853	1553	1880	2955	2291	8.80972	9.35825	8.52302	10.6045	11.5598	11.1938
ENSG00000128654	MTX2	839.248	871.731	839.234	1031.07	1104.53	1032.69	850.071	1056.1	-0.314074	2.64342e-05	0.000216045	2	176269395	176338025	+	1717	protein_coding	metaxin 2 [Source:HGNC Symbol;Acc:HGNC:7506]	-	717	884	783	944	1453	1088	24.9575	25.8951	24.9247	30.8851	32.969	30.8337
ENSG00000173548	SNX33	517.361	411.213	586.285	628.036	631.704	620.751	504.953	626.83	-0.313843	0.00618143	0.0256835	15	75647906	75662301	+	8008	protein_coding	sorting nexin 33 [Source:HGNC Symbol;Acc:HGNC:28468]	-	442	417	547	575	831	654	3.29876	2.61907	3.73337	4.03359	4.04284	3.97394
ENSG00000072210	ALDH3A2	780.723	759.313	700.97	883.619	990.506	906.449	747.002	926.858	-0.313728	0.000172964	0.00116056	17	19648136	19677598	+	6457	protein_coding	aldehyde dehydrogenase 3 family member A2 [Source:HGNC Symbol;Acc:HGNC:403]	-	667	770	654	809	1303	955	6.17372	5.99784	5.53586	7.03826	7.86183	7.19681
ENSG00000123136	DDX39A	3270.37	3219.69	3450.19	4261.91	3937.7	4162.07	3313.42	4120.56	-0.313671	9.58788e-11	2.04275e-09	19	14408819	14419383	-	3840	protein_coding	DExD-box helicase 39A [Source:HGNC Symbol;Acc:HGNC:17821]	-	2794	3265	3219	3902	5180	4385	43.4858	42.7648	45.8171	57.0826	52.5543	55.5656
ENSG00000110619	CARS	1220.83	1357.89	1441.6	1696.24	1730.15	1571.81	1340.11	1666.07	-0.313577	1.06876e-05	9.55895e-05	11	3000922	3057613	-	10037	protein_coding	cysteinyl-tRNA synthetase [Source:HGNC Symbol;Acc:HGNC:1493]	-	1043	1377	1345	1553	2276	1656	6.21058	6.90025	7.32413	8.69191	8.83443	8.0283
ENSG00000181220	ZNF746	648.457	582.798	607.721	825.731	690.997	771.668	612.992	762.799	-0.313528	0.000862407	0.00474707	7	149472696	149497817	-	8403	protein_coding	zinc finger protein 746 [Source:HGNC Symbol;Acc:HGNC:21948]	zf-C2H2	554	591	567	756	909	813	3.94028	3.53743	3.68796	5.054	4.21444	4.70786
ENSG00000101193	GID8	2186.49	2247.37	2056.82	2834.35	2561.02	2678.53	2163.56	2691.3	-0.313356	3.81868e-08	5.45135e-07	20	62938119	62948475	+	4622	protein_coding	GID complex subunit 8 homolog [Source:HGNC Symbol;Acc:HGNC:15857]	-	1868	2279	1919	2595	3369	2822	24.1545	24.7999	22.6925	31.5395	28.3976	29.7094
ENSG00000173085	COQ2	513.849	566.034	549.843	664.08	699.359	661.565	543.242	675.001	-0.31321	0.000612012	0.0035115	4	83261536	83284914	-	2774	protein_coding	coenzyme Q2, polyprenyltransferase [Source:HGNC Symbol;Acc:HGNC:25223]	-	439	574	513	608	920	697	9.45823	10.4074	10.1076	12.3125	12.9209	12.2263
ENSG00000197905	TEAD4	415.527	338.24	323.689	475.123	401.371	462.242	359.152	446.245	-0.312704	0.0121272	0.0449942	12	2959330	3040673	+	2272	protein_coding	TEA domain transcription factor 4 [Source:HGNC Symbol;Acc:HGNC:11717]	TEA	355	343	302	435	528	487	9.33839	7.59313	7.26502	10.7554	9.0539	10.4301
ENSG00000187840	EIF4EBP1	1151.77	1184.33	1224.02	1465.78	1457.25	1499.67	1186.71	1474.24	-0.312484	1.02328e-06	1.11509e-05	8	38030341	38060365	+	1073	protein_coding	eukaryotic translation initiation factor 4E binding protein 1 [Source:HGNC Symbol;Acc:HGNC:3288]	-	984	1201	1142	1342	1917	1580	54.8084	56.2961	58.1707	70.2587	69.6037	71.6514
ENSG00000196715	VKORC1L1	2216.93	2172.43	2135.06	2639.94	2789.08	2666.19	2174.8	2698.4	-0.312373	1.12664e-09	2.07996e-08	7	65873166	65959563	+	6000	protein_coding	vitamin K epoxide reductase complex subunit 1 like 1 [Source:HGNC Symbol;Acc:HGNC:21492]	-	1894	2203	1992	2417	3669	2809	18.866	18.4671	18.1458	22.6294	23.8236	22.7807
ENSG00000010322	NISCH	1487.7	1580.75	1574.5	1964.93	1864.7	1941.98	1547.65	1923.87	-0.312322	1.07431e-07	1.40769e-06	3	52455118	52493071	+	9161	protein_coding	nischarin [Source:HGNC Symbol;Acc:HGNC:18006]	-	1271	1603	1469	1799	2453	2046	8.29191	8.80087	8.76429	11.0315	10.4319	10.8675
ENSG00000184083	FAM120C	407.334	378.671	365.49	424.88	524.519	475.53	383.832	474.976	-0.312154	0.00655626	0.0270057	X	54068324	54183281	-	8799	protein_coding	family with sequence similarity 120C [Source:HGNC Symbol;Acc:HGNC:16949]	-	348	384	341	389	690	501	2.36373	2.19499	2.11816	2.4835	3.0551	2.77059
ENSG00000035141	FAM136A	1309.79	1368.74	1334.41	1895.03	1566.72	1528.15	1337.65	1663.3	-0.311927	6.00233e-05	0.000452689	2	70295975	70302090	-	3086	protein_coding	family with sequence similarity 136 member A [Source:HGNC Symbol;Acc:HGNC:25911]	-	1119	1388	1245	1735	2061	1610	21.6714	22.6219	22.0501	31.5828	26.0191	25.3862
ENSG00000213563	C8orf82	678.889	642.951	564.849	813.716	745.73	784.007	628.896	781.151	-0.311924	0.00069642	0.0039397	8	144525733	144529132	-	3001	protein_coding	chromosome 8 open reading frame 82 [Source:HGNC Symbol;Acc:HGNC:33826]	-	580	652	527	745	981	826	11.5508	10.9274	9.59804	13.9456	12.7354	13.3931
ENSG00000233016	SNHG7	1193.91	1178.42	1203.65	1454.86	1524.91	1455.06	1191.99	1478.28	-0.311669	9.86216e-07	1.07908e-05	9	136721366	136728184	-	4345	antisense	small nucleolar RNA host gene 7 [Source:HGNC Symbol;Acc:HGNC:28254]	-	1020	1195	1123	1332	2006	1533	14.0301	13.8329	14.1263	17.2211	17.9867	17.168
ENSG00000130590	SAMD10	455.324	468.408	546.628	637.866	531.361	659.667	490.12	609.631	-0.311597	0.00512505	0.0218462	20	63974113	63980008	-	2453	protein_coding	sterile alpha motif domain containing 10 [Source:HGNC Symbol;Acc:HGNC:16129]	-	389	475	510	584	699	695	9.47772	9.73937	11.3635	13.374	11.1017	13.7865
ENSG00000138642	HERC6	387.435	433.893	439.446	523.181	513.877	529.632	420.258	522.23	-0.311511	0.00252611	0.0119639	4	88378739	88443111	+	5793	protein_coding	HECT and RLD domain containing E3 ubiquitin protein ligase family member 6 [Source:HGNC Symbol;Acc:HGNC:26072]	-	331	440	410	479	676	558	3.41489	3.82018	3.86828	4.64493	4.54625	4.68703
ENSG00000196139	AKR1C3	421.38	351.059	391.214	467.477	504.755	467.937	387.884	480.056	-0.311425	0.00499161	0.0213451	10	5035354	5107686	+	4532	protein_coding	aldo-keto reductase family 1 member C3 [Source:HGNC Symbol;Acc:HGNC:386]	-	360	356	365	428	664	493	4.74749	3.95089	4.40191	5.3052	5.70806	5.29327
ENSG00000214517	PPME1	2714.39	2768.04	2746	3317.12	3350.84	3541.32	2742.81	3403.1	-0.311053	7.82155e-11	1.69435e-09	11	74171099	74254703	+	7917	protein_coding	protein phosphatase methylesterase 1 [Source:HGNC Symbol;Acc:HGNC:30178]	-	2319	2807	2562	3037	4408	3731	17.5062	17.8327	17.6871	21.5492	21.6916	22.9315
ENSG00000123416	TUBA1B	10889.2	10999.2	10856.5	13530.6	12553.5	14544.9	10914.9	13543	-0.310885	6.7134e-12	1.65443e-10	12	49127782	49131397	-	3574	protein_coding	tubulin alpha 1b [Source:HGNC Symbol;Acc:HGNC:18809]	-	9303	11154	10129	12388	16514	15324	155.568	156.968	154.899	194.713	180.015	208.634
ENSG00000132967	HMGB1P5	671.866	646.896	613.081	771.119	759.413	865.635	643.948	798.722	-0.310685	0.000485941	0.00288256	3	22381819	22382929	+	1111	transcribed_processed_pseudogene	high mobility group box 1 pseudogene 5 [Source:HGNC Symbol;Acc:HGNC:4997]	-	574	656	572	706	999	912	30.878	29.6978	28.1397	35.6975	35.0317	39.9437
ENSG00000137100	DCTN3	802.962	817.495	864.958	987.382	1080.97	1009.91	828.472	1026.09	-0.310173	6.08281e-05	0.000458543	9	34613545	34620523	-	3740	protein_coding	dynactin subunit 3 [Source:HGNC Symbol;Acc:HGNC:2713]	-	686	829	807	904	1422	1064	10.9624	11.1485	11.7934	13.5783	14.8128	13.8432
ENSG00000108773	KAT2A	1456.1	1394.38	1357.99	1672.21	1683.02	1861.31	1402.82	1738.85	-0.31016	2.03368e-06	2.10512e-05	17	42113108	42121358	-	3769	protein_coding	lysine acetyltransferase 2A [Source:HGNC Symbol;Acc:HGNC:4201]	-	1244	1414	1267	1531	2214	1961	19.7263	18.8694	18.3734	22.819	22.8856	25.3174
ENSG00000125691	RPL23	7974.61	8538.83	8414.85	10232.1	9813.08	10866	8309.43	10303.7	-0.309789	7.40176e-13	2.10395e-11	17	38847865	38853843	-	5979	protein_coding	ribosomal protein L23 [Source:HGNC Symbol;Acc:HGNC:10316]	-	6813	8659	7851	9368	12909	11448	68.1023	72.8407	71.7686	88.0169	84.1151	93.1684
ENSG00000100865	CINP	802.962	812.564	782.428	1020.15	919.049	1037.43	799.318	992.21	-0.309721	0.000103274	0.000738123	14	102341102	102362916	-	5344	protein_coding	cyclin dependent kinase 2 interacting protein [Source:HGNC Symbol;Acc:HGNC:23789]	-	686	824	730	934	1209	1093	7.67202	7.75525	7.46611	9.81811	8.81394	9.95225
ENSG00000105372	RPS19	10501.7	10610.7	10373.1	12833.8	12282.1	13916.6	10495.1	13010.8	-0.309712	4.76248e-13	1.37311e-11	19	41859918	41872926	+	3799	protein_coding	ribosomal protein S19 [Source:HGNC Symbol;Acc:HGNC:10402]	-	8972	10760	9678	11750	16157	14662	141.147	142.455	139.237	173.747	165.692	187.798
ENSG00000100075	SLC25A1	1037.06	1128.12	1117.91	1292.12	1414.68	1360.15	1094.36	1355.65	-0.309534	9.42965e-06	8.57178e-05	22	19175575	19178830	-	2096	protein_coding	solute carrier family 25 member 1 [Source:HGNC Symbol;Acc:HGNC:10979]	-	886	1144	1043	1183	1861	1433	25.2635	27.4517	27.1976	31.706	34.5912	33.2677
ENSG00000157456	CCNB2	1598.9	1709.93	1741.71	2137.51	2025.1	2101.44	1683.51	2088.02	-0.30906	1.1168e-07	1.46099e-06	15	59105078	59125045	+	2801	protein_coding	cyclin B2 [Source:HGNC Symbol;Acc:HGNC:1580]	-	1366	1734	1625	1957	2664	2214	29.1467	31.1366	31.7087	39.2487	37.0537	38.462
ENSG00000130005	GAMT	850.953	874.69	866.03	1081.31	1043.72	1087.74	863.891	1070.92	-0.308794	2.11814e-05	0.00017771	19	1397026	1401570	-	2403	protein_coding	guanidinoacetate N-methyltransferase [Source:HGNC Symbol;Acc:HGNC:4136]	-	727	887	808	990	1373	1146	18.0814	18.5654	18.3779	23.1435	22.2601	23.2059
ENSG00000127990	SGCE	608.66	655.771	585.213	704.492	841.512	741.295	616.548	762.433	-0.308712	0.0011434	0.00604201	7	94524204	94656572	-	20884	protein_coding	sarcoglycan epsilon [Source:HGNC Symbol;Acc:HGNC:10808]	-	520	665	546	645	1107	781	1.48813	1.60156	1.42895	1.73498	2.06511	1.81972
ENSG00000031698	SARS	3289.1	3302.52	3539.15	4297.95	4038.04	4219.02	3376.92	4185	-0.308705	9.33371e-11	2.00042e-09	1	109213918	109238169	+	3836	protein_coding	seryl-tRNA synthetase [Source:HGNC Symbol;Acc:HGNC:10537]	-	2810	3349	3302	3935	5312	4445	43.7804	43.9108	47.0475	57.6254	53.9498	56.3846
ENSG00000109066	TMEM104	881.386	832.286	879.964	1031.07	1034.6	1145.64	864.545	1070.43	-0.308659	6.38793e-05	0.00047908	17	74776483	74839779	+	4983	protein_coding	transmembrane protein 104 [Source:HGNC Symbol;Acc:HGNC:25984]	-	753	844	821	944	1361	1207	9.03142	8.51896	9.00513	10.6421	10.6409	11.7865
ENSG00000072864	NDE1	582.909	705.077	654.881	855.221	772.336	784.956	647.622	804.171	-0.308656	0.000828278	0.00458268	16	15643267	15726353	+	5512	protein_coding	nudE neurodevelopment protein 1 [Source:HGNC Symbol;Acc:HGNC:17619]	-	498	715	611	783	1016	827	5.39973	6.52427	6.05857	7.97995	7.18116	7.30069
ENSG00000171867	PRNP	12283.2	12200.3	12537.1	15140.6	15692.3	15004.3	12340.2	15279.1	-0.308481	7.13291e-21	4.47319e-19	20	4686236	4701590	+	2851	protein_coding	prion protein [Source:HGNC Symbol;Acc:HGNC:9449]	-	10494	12372	11697	13862	20643	15808	219.986	218.262	224.241	273.134	282.089	269.803
ENSG00000140406	TLNRD1	887.238	896.384	859.599	1115.17	1003.43	1158.93	881.074	1092.51	-0.308263	8.54282e-05	0.000620481	15	81000944	81005788	+	4845	protein_coding	talin rod domain containing 1 [Source:HGNC Symbol;Acc:HGNC:13519]	-	758	909	802	1021	1320	1221	9.35034	9.43637	9.04729	11.838	10.6143	12.2628
ENSG00000149485	FADS1	2248.53	2144.81	2296.91	2849.64	2748.03	2686.13	2230.08	2761.27	-0.308177	3.78654e-09	6.34383e-08	11	61799625	61829318	-	10230	protein_coding	fatty acid desaturase 1 [Source:HGNC Symbol;Acc:HGNC:3574]	-	1921	2175	2143	2609	3615	2830	11.2229	10.6935	11.4494	14.3267	13.7671	13.461
ENSG00000135372	NAT10	1885.67	2020.56	1830.67	2496.85	2115.56	2501.04	1912.3	2371.15	-0.308102	7.42505e-06	6.89596e-05	11	34105602	34147670	+	5242	protein_coding	N-acetyltransferase 10 [Source:HGNC Symbol;Acc:HGNC:29830]	-	1611	2049	1708	2286	2783	2635	18.3675	19.6598	17.8086	24.4978	20.6836	24.4597
ENSG00000111275	ALDH2	784.234	818.481	843.522	1040.9	1029.27	959.602	815.412	1009.93	-0.30807	6.54923e-05	0.000490037	12	111766887	111817529	+	9720	protein_coding	aldehyde dehydrogenase 2 family member [Source:HGNC Symbol;Acc:HGNC:404]	-	670	830	787	953	1354	1011	4.11965	4.29484	4.42534	5.50775	5.42703	5.06119
ENSG00000147403	RPL10	15660.1	15686.2	15618.5	19839.4	18497.3	19818.5	15655	19385.1	-0.307974	9.9247e-19	5.21031e-17	X	154389955	154409168	+	4825	protein_coding	ribosomal protein L10 [Source:HGNC Symbol;Acc:HGNC:10298]	-	13379	15907	14572	18164	24333	20880	165.721	165.816	165.067	211.476	196.476	210.572
ENSG00000197586	ENTPD6	1975.8	1991.97	1911.05	2518.7	2315.49	2449.79	1959.61	2427.99	-0.307793	2.34695e-08	3.47345e-07	20	25195693	25226729	+	5327	protein_coding	ectonucleoside triphosphate diphosphohydrolase 6 (putative) [Source:HGNC Symbol;Acc:HGNC:3368]	-	1688	2020	1783	2306	3046	2581	18.9383	19.0723	18.2939	24.3178	22.277	23.5761
ENSG00000214063	TSPAN4	1916.11	1913.08	1848.89	2411.66	2181.7	2441.24	1892.69	2344.87	-0.307608	1.78405e-07	2.273e-06	11	842808	867116	+	5841	protein_coding	tetraspanin 4 [Source:HGNC Symbol;Acc:HGNC:11859]	-	1637	1940	1725	2208	2870	2572	16.7499	16.7051	16.1413	21.2353	19.1428	21.4265
ENSG00000147601	TERF1	341.786	404.31	421.225	526.458	445.461	477.428	389.107	483.116	-0.307433	0.00834012	0.0329778	8	73008864	73048122	+	8831	protein_coding	telomeric repeat binding factor 1 [Source:HGNC Symbol;Acc:HGNC:11728]	MYB	292	410	393	482	586	503	1.97617	2.33512	2.43232	3.06609	2.58522	2.77157
ENSG00000100124	ANKRD54	375.73	367.823	326.905	469.662	407.453	449.902	356.819	442.339	-0.307426	0.00774758	0.0309846	22	37830855	37849327	-	4487	protein_coding	ankyrin repeat domain 54 [Source:HGNC Symbol;Acc:HGNC:25185]	-	321	373	305	430	536	474	4.27564	4.18107	3.7152	5.38344	4.65392	5.14031
ENSG00000104904	OAZ1	6264.51	6070.56	6289.43	8035.58	7313.63	7708.14	6208.17	7685.78	-0.307405	2.7395e-13	8.26826e-12	19	2269509	2273490	+	3436	protein_coding	ornithine decarboxylase antizyme 1 [Source:HGNC Symbol;Acc:HGNC:8095]	-	5352	6156	5868	7357	9621	8121	93.0925	90.1115	93.3415	120.28	109.088	115.007
ENSG00000101213	PTK6	524.384	470.38	543.412	632.405	660.59	607.463	512.725	633.486	-0.307384	0.00155028	0.00788448	20	63528001	63537370	-	2947	protein_coding	protein tyrosine kinase 6 [Source:HGNC Symbol;Acc:HGNC:9617]	-	448	477	507	579	869	640	9.08552	8.14091	9.40299	11.0369	11.4881	10.5674
ENSG00000112763	BTN2A1	1353.1	1431.85	1452.31	1768.33	1754.48	1722.73	1412.42	1748.51	-0.307206	3.35545e-07	4.02679e-06	6	26457904	26476621	+	3787	protein_coding	butyrophilin subfamily 2 member A1 [Source:HGNC Symbol;Acc:HGNC:1136]	-	1156	1452	1355	1619	2308	1815	18.2438	19.2844	19.5561	24.0159	23.7438	23.3211
ENSG00000088325	TPX2	9962.12	9939.12	9884.32	12584.7	12012.3	12260.3	9928.52	12285.8	-0.306968	3.13113e-20	1.86216e-18	20	31739271	31801805	+	3605	protein_coding	TPX2, microtubule nucleation factor [Source:HGNC Symbol;Acc:HGNC:1249]	-	8511	10079	9222	11522	15802	12917	141.1	140.62	139.816	179.544	170.772	174.351
ENSG00000168758	SEMA4C	688.253	596.603	649.522	810.439	757.132	824.821	644.793	797.464	-0.306879	0.000528552	0.00308536	2	96859716	96870757	-	6157	protein_coding	semaphorin 4C [Source:HGNC Symbol;Acc:HGNC:10731]	-	588	605	606	742	996	869	5.70769	4.94221	5.37949	6.7699	6.30232	6.86781
ENSG00000140521	POLG	2010.92	1908.14	1883.19	2465.18	2225.79	2488.7	1934.08	2393.22	-0.306335	2.73189e-07	3.3205e-06	15	89305198	89334861	-	5980	protein_coding	DNA polymerase gamma, catalytic subunit [Source:HGNC Symbol;Acc:HGNC:9179]	-	1718	1935	1757	2257	2928	2622	17.1701	16.2748	16.0586	21.2021	19.0757	21.3353
ENSG00000035499	DEPDC1B	685.912	756.355	772.782	871.605	957.818	908.347	738.35	912.59	-0.306292	0.000228488	0.0014897	5	60596912	60700190	-	3806	protein_coding	DEP domain containing 1B [Source:HGNC Symbol;Acc:HGNC:24902]	-	586	767	721	798	1260	957	9.20197	10.1359	10.3539	11.7783	12.8977	12.2352
ENSG00000104979	C19orf53	1422.16	1364.79	1440.52	1778.16	1568.24	1885.03	1409.16	1743.81	-0.306022	1.94329e-05	0.000164669	19	13774168	13778462	+	1174	protein_coding	chromosome 19 open reading frame 53 [Source:HGNC Symbol;Acc:HGNC:24991]	-	1215	1384	1344	1628	2063	1986	61.8529	59.2929	62.5704	77.8993	68.4607	82.3149
ENSG00000161202	DVL3	2033.16	2070.85	1920.7	2410.57	2492.61	2542.8	2008.24	2481.99	-0.305859	1.73437e-08	2.63458e-07	3	184155311	184173614	+	6368	protein_coding	dishevelled segment polarity protein 3 [Source:HGNC Symbol;Acc:HGNC:3087]	-	1737	2100	1792	2207	3279	2679	16.3023	16.5864	15.3806	19.4691	20.0608	20.4709
ENSG00000100097	LGALS1	8737.78	8828.74	8468.44	11246.8	10571.7	10367.7	8678.32	10728.7	-0.305552	5.65369e-15	2.02941e-13	22	37675608	37679806	+	1099	protein_coding	galectin 1 [Source:HGNC Symbol;Acc:HGNC:6561]	-	7465	8953	7901	10297	13907	10923	405.961	409.738	392.936	526.333	492.999	483.628
ENSG00000134815	DHX34	1015.99	1050.22	1043.95	1336.9	1114.41	1395.27	1036.72	1282.19	-0.303883	0.000265805	0.0016973	19	47349281	47382704	+	5696	protein_coding	DExH-box helicase 34 [Source:HGNC Symbol;Acc:HGNC:16719]	-	868	1065	974	1224	1466	1470	9.10755	9.40404	9.34602	12.0714	10.0271	12.5578
ENSG00000134825	TMEM258	735.073	735.647	812.439	951.338	941.094	926.381	761.053	939.605	-0.303845	0.000130185	0.000907521	11	61768501	61792802	-	3068	protein_coding	transmembrane protein 258 [Source:HGNC Symbol;Acc:HGNC:1164]	-	628	746	758	871	1238	976	12.2337	12.2298	13.5037	15.9481	15.7208	15.4797
ENSG00000133265	HSPBP1	945.763	961.468	1007.51	1190.54	1140.26	1269.98	971.581	1200.26	-0.303798	3.3534e-05	0.000268889	19	55262231	55280381	-	2159	protein_coding	HSPA (Hsp70) binding protein 1 [Source:HGNC Symbol;Acc:HGNC:24989]	-	808	975	940	1090	1500	1338	22.3671	22.7136	23.7965	28.361	27.0675	30.1558
ENSG00000102978	POLR2C	986.731	1027.54	1055.74	1342.36	1221.6	1231.06	1023.34	1265.01	-0.303763	2.1281e-05	0.00017836	16	57462387	57472010	+	3940	protein_coding	RNA polymerase II subunit C [Source:HGNC Symbol;Acc:HGNC:9189]	-	843	1042	985	1229	1607	1297	12.7874	13.3017	13.664	17.5228	15.8902	16.0181
ENSG00000177700	POLR2L	2872.4	2884.41	2860.69	3618.58	3407.86	3616.3	2872.5	3547.58	-0.303571	1.05935e-10	2.24949e-09	11	837356	842545	-	1142	protein_coding	RNA polymerase II subunit L [Source:HGNC Symbol;Acc:HGNC:9199]	-	2454	2925	2669	3313	4483	3810	128.428	128.823	127.738	162.968	152.937	162.34
ENSG00000166797	CIAO2A	863.828	924.982	973.212	1092.24	1219.32	1094.38	920.674	1135.31	-0.303556	0.000109166	0.000775762	15	64072559	64094018	-	2427	protein_coding	cytosolic iron-sulfur assembly component 2A [Source:HGNC Symbol;Acc:HGNC:26235]	-	738	938	908	1000	1604	1153	18.1735	19.4387	20.4481	23.1461	25.7481	23.1168
ENSG00000133193	FAM104A	564.181	594.631	599.147	668.449	748.01	750.787	585.986	722.415	-0.30334	0.000808218	0.00448401	17	73207353	73236753	-	3162	protein_coding	family with sequence similarity 104 member A [Source:HGNC Symbol;Acc:HGNC:25918]	-	482	603	559	612	984	791	9.11039	9.59158	9.66246	10.8727	12.1239	12.1726
ENSG00000101945	SUV39H1	839.248	871.731	909.974	1152.31	1039.92	1046.92	873.651	1079.72	-0.303284	8.1978e-05	0.000598116	X	48695554	48709012	+	3368	protein_coding	suppressor of variegation 3-9 homolog 1 [Source:HGNC Symbol;Acc:HGNC:11479]	-	717	884	849	1055	1368	1103	12.7233	13.2012	13.7776	17.5966	15.8243	15.9357
ENSG00000198858	R3HDM4	1060.47	1141.93	1118.98	1372.94	1222.36	1509.17	1107.13	1368.16	-0.303117	0.000148882	0.00102108	19	896503	913245	-	2957	protein_coding	R3H domain containing 4 [Source:HGNC Symbol;Acc:HGNC:28270]	-	906	1158	1044	1257	1608	1590	18.3117	19.6966	19.2969	23.8798	21.1858	26.1645
ENSG00000144283	PKP4	2453.37	2516.58	2513.42	3046.25	3042.21	3145.52	2494.45	3077.99	-0.302914	2.14421e-10	4.3465e-09	2	158456964	158682879	+	9525	protein_coding	plakophilin 4 [Source:HGNC Symbol;Acc:HGNC:9026]	-	2096	2552	2345	2789	4002	3314	13.1516	13.4757	13.456	16.4487	16.369	16.9299
ENSG00000134330	IAH1	402.652	406.282	435.159	519.905	518.438	496.411	414.697	511.585	-0.302824	0.00310276	0.0141945	2	9473658	9496543	+	5908	protein_coding	isoamyl acetate hydrolyzing esterase 1 (putative) [Source:HGNC Symbol;Acc:HGNC:27696]	-	344	412	406	476	682	523	3.47992	3.50745	3.75598	4.52599	4.49732	4.30753
ENSG00000166949	SMAD3	7514.6	7240.1	7698.88	9100.51	9201.14	9390.05	7484.53	9230.57	-0.302787	2.67002e-16	1.11196e-14	15	67063763	67195195	+	9113	protein_coding	SMAD family member 3 [Source:HGNC Symbol;Acc:HGNC:6769]	MH1	6420	7342	7183	8332	12104	9893	42.1042	40.5217	43.0807	51.3612	51.7461	52.8243
ENSG00000173653	RCE1	813.497	805.661	884.251	1046.36	948.696	1095.33	834.47	1030.13	-0.302191	0.000224918	0.0014694	11	66842835	66846546	+	2995	protein_coding	Ras converting CAAX endopeptidase 1 [Source:HGNC Symbol;Acc:HGNC:13721]	-	695	817	825	958	1248	1154	13.8688	13.7202	15.0555	17.9687	16.2341	18.7489
ENSG00000158850	B4GALT3	964.491	1051.21	921.764	1152.31	1125.06	1347.81	979.154	1208.39	-0.302184	0.000321784	0.00200471	1	161171310	161177968	-	3890	protein_coding	beta-1,4-galactosyltransferase 3 [Source:HGNC Symbol;Acc:HGNC:926]	-	824	1066	860	1055	1480	1420	12.6599	13.783	12.0833	15.2353	14.8225	17.7626
ENSG00000235552	RPL6P27	808.815	831.3	836.019	1016.87	957.058	1082.04	825.378	1018.66	-0.301917	0.000113298	0.000800538	18	6462144	6463015	-	872	transcribed_processed_pseudogene	ribosomal protein L6 pseudogene 27 [Source:HGNC Symbol;Acc:HGNC:36133]	-	691	843	780	931	1259	1140	47.3602	48.6235	48.8896	59.9764	56.2496	63.6144
ENSG00000100591	AHSA1	2797.49	2885.39	2779.23	3545.4	3453.47	3428.37	2820.7	3475.75	-0.300588	6.63142e-11	1.45018e-09	14	77457870	77469474	+	2948	protein_coding	activator of HSP90 ATPase activity 1 [Source:HGNC Symbol;Acc:HGNC:1189]	-	2390	2926	2593	3246	4543	3612	48.4532	49.9208	48.0743	61.8541	60.0379	59.6194
ENSG00000112081	SRSF3	7158.77	7307.16	7245.5	8760.83	9230.02	8734.18	7237.14	8908.34	-0.300129	5.70626e-16	2.28776e-14	6	36594353	36605600	+	7118	protein_coding	serine and arginine rich splicing factor 3 [Source:HGNC Symbol;Acc:HGNC:10785]	-	6116	7410	6760	8021	12142	9202	51.3525	52.3594	51.9071	63.3021	66.4572	62.9059
ENSG00000167526	RPL13	12225.9	12249.6	12071.9	15768.6	13858	15386.9	12182.5	15004.5	-0.300065	4.73876e-12	1.193e-10	16	89560657	89566828	+	6172	protein_coding	ribosomal protein L13 [Source:HGNC Symbol;Acc:HGNC:10303]	-	10445	12422	11263	14437	18230	16211	101.143	101.228	99.7393	131.401	115.072	127.806
ENSG00000119383	PTPA	3380.4	3234.48	3225.1	4160.33	3941.5	4015.9	3279.99	4039.24	-0.300058	4.17351e-11	9.35528e-10	9	129110950	129148946	+	5624	protein_coding	protein phosphatase 2 phosphatase activator [Source:HGNC Symbol;Acc:HGNC:9308]	-	2888	3280	3009	3809	5185	4231	30.6905	29.3335	29.2425	38.0464	35.9181	36.6071
ENSG00000108312	UBTF	2222.78	2094.52	1980.72	2761.17	2366.42	2632.97	2099.34	2586.86	-0.300054	3.21559e-06	3.20505e-05	17	44205033	44221626	-	6993	protein_coding	upstream binding transcription factor [Source:HGNC Symbol;Acc:HGNC:12511]	HMG	1899	2124	1848	2528	3113	2774	16.2298	15.2766	14.4436	20.3077	17.3431	19.3024
ENSG00000173992	CCS	509.167	508.839	513.401	696.847	592.175	599.87	510.469	629.631	-0.299683	0.00239614	0.0114256	11	66592821	66606019	+	2474	protein_coding	copper chaperone for superoxide dismutase [Source:HGNC Symbol;Acc:HGNC:1613]	-	435	516	479	638	779	632	10.5085	10.4902	10.5821	14.4867	12.2673	12.4304
ENSG00000161888	SPC24	753.801	749.452	804.936	1000.49	884.081	960.551	769.397	948.374	-0.299471	0.000247932	0.00160157	19	11131520	11155808	-	2839	protein_coding	SPC24, NDC80 kinetochore complex component [Source:HGNC Symbol;Acc:HGNC:26913]	-	644	760	751	916	1163	1012	13.5573	13.4643	14.4581	18.125	15.9597	17.3453
ENSG00000067829	IDH3G	1052.28	906.246	1150.06	1354.37	1175.23	1297.5	1036.2	1275.7	-0.299326	0.000574666	0.00332389	X	153785766	153794523	-	2717	protein_coding	isocitrate dehydrogenase 3 (NAD(+)) gamma [Source:HGNC Symbol;Acc:HGNC:5386]	-	899	919	1073	1240	1546	1367	19.7752	17.0122	21.5848	25.6377	22.1682	24.482
ENSG00000275832	ARHGAP23	3967.99	3870.53	3783.52	4922.71	4371.76	5015.37	3874.01	4769.94	-0.299236	1.39773e-08	2.14137e-07	17	38419280	38512392	+	8133	protein_coding	Rho GTPase activating protein 23 [Source:HGNC Symbol;Acc:HGNC:29293]	-	3390	3925	3530	4507	5751	5284	24.9116	24.273	23.7226	31.1304	27.5488	31.614
ENSG00000110057	UNC93B1	927.035	872.717	935.698	1075.85	1185.87	1098.18	911.817	1119.97	-0.299173	6.8185e-05	0.00050689	11	67991104	68004982	-	3548	protein_coding	unc-93 homolog B1, TLR signaling regulator [Source:HGNC Symbol;Acc:HGNC:13481]	-	792	885	873	985	1560	1157	13.3412	12.5457	13.4483	15.5955	17.1298	15.8678
ENSG00000122952	ZWINT	3629.72	3551.02	3680.63	4398.44	4411.28	4552.18	3620.46	4453.97	-0.299097	2.15898e-12	5.82852e-11	10	56357228	56361275	-	2378	protein_coding	ZW10 interacting kinetochore protein [Source:HGNC Symbol;Acc:HGNC:13195]	-	3101	3601	3434	4027	5803	4796	77.9367	76.1634	78.9271	95.13	95.0716	98.1374
ENSG00000166987	MBD6	642.604	588.714	601.291	775.488	726.726	752.685	610.87	751.633	-0.298953	0.000582625	0.00336204	12	57520710	57530148	+	5646	protein_coding	methyl-CpG binding domain protein 6 [Source:HGNC Symbol;Acc:HGNC:20445]	-	549	597	561	710	956	793	5.81143	5.31824	5.43075	7.06423	6.59671	6.83439
ENSG00000173545	ZNF622	877.874	880.606	870.317	1186.17	1027.75	1025.09	876.266	1079.67	-0.298783	0.000174244	0.00116769	5	16451519	16465792	-	1699	protein_coding	zinc finger protein 622 [Source:HGNC Symbol;Acc:HGNC:30958]	-	750	893	812	1086	1352	1080	26.3827	26.4358	26.1216	35.9074	31.0023	30.9313
ENSG00000175826	CTDNEP1	1856.41	1925.9	1914.27	2307.9	2217.43	2485.85	1898.86	2337.06	-0.298502	2.94148e-07	3.55115e-06	17	7243591	7252491	-	2584	protein_coding	CTD nuclear envelope phosphatase 1 [Source:HGNC Symbol;Acc:HGNC:19085]	-	1586	1953	1786	2113	2917	2619	36.6828	38.0141	37.7769	45.9361	43.9799	49.3186
ENSG00000171992	SYNPO	320.717	331.337	352.628	445.632	398.331	393.902	334.894	412.622	-0.298434	0.0101846	0.0388969	5	150601080	150659220	+	10258	protein_coding	synaptopodin [Source:HGNC Symbol;Acc:HGNC:30672]	-	274	336	329	408	524	415	1.59639	1.64745	1.75296	2.23432	1.99012	1.96858
ENSG00000085511	MAP3K4	587.591	581.812	604.506	726.337	721.404	733.702	591.303	727.148	-0.298286	0.000504501	0.00297296	6	160991727	161117385	+	7522	protein_coding	mitogen-activated protein kinase kinase kinase 4 [Source:HGNC Symbol;Acc:HGNC:6856]	-	502	590	564	665	949	773	3.98862	3.94506	4.09811	4.96633	4.91522	5.0005
ENSG00000127948	POR	978.537	1015.71	975.355	1265.9	1254.29	1132.35	989.866	1217.51	-0.298268	4.45423e-05	0.000347814	7	75899200	75986855	+	6112	protein_coding	cytochrome p450 oxidoreductase [Source:HGNC Symbol;Acc:HGNC:9208]	-	836	1030	910	1159	1650	1193	8.17476	8.47596	8.13759	10.6524	10.5175	9.49783
ENSG00000132819	RBM38	555.987	557.159	560.561	680.463	634.745	745.092	557.902	686.766	-0.298215	0.00152361	0.00777828	20	57391407	57409333	+	2686	protein_coding	RNA binding motif protein 38 [Source:HGNC Symbol;Acc:HGNC:15818]	-	475	565	523	623	835	785	10.5691	10.5798	10.6423	13.0296	12.1113	14.221
ENSG00000114650	SCAP	1765.11	1640.91	1700.98	2042.48	2010.66	2224.83	1702.33	2092.66	-0.298129	9.45461e-07	1.03801e-05	3	47413694	47477126	-	6433	protein_coding	SREBF chaperone [Source:HGNC Symbol;Acc:HGNC:30634]	-	1508	1664	1587	1870	2645	2344	14.01	13.0099	13.4835	16.3296	16.0185	17.7301
ENSG00000120942	UBIAD1	708.152	843.134	786.715	981.921	888.642	1010.86	779.334	960.473	-0.298103	0.000640771	0.00366347	1	11273206	11296049	+	5082	protein_coding	UbiA prenyltransferase domain containing 1 [Source:HGNC Symbol;Acc:HGNC:30791]	-	605	855	734	899	1169	1065	7.11496	8.46187	7.89404	9.93739	8.96169	10.1972
ENSG00000169021	UQCRFS1	2198.2	2385.43	2266.9	2870.4	2743.46	2817.11	2283.51	2810.32	-0.298015	1.0565e-08	1.64996e-07	19	29205321	29213541	-	3475	protein_coding	ubiquinol-cytochrome c reductase, Rieske iron-sulfur polypeptide 1 [Source:HGNC Symbol;Acc:HGNC:12587]	-	1878	2419	2115	2628	3609	2968	32.2993	35.0119	33.2655	42.4833	40.4615	41.5601
ENSG00000164032	H2AFZ	5880.59	5737.25	5925.02	7225.14	6890.21	7454.71	5847.62	7190.02	-0.297796	2.833e-13	8.4869e-12	4	99948086	99950388	-	2303	protein_coding	H2A histone family member Z [Source:HGNC Symbol;Acc:HGNC:4741]	-	5024	5818	5528	6615	9064	7854	130.379	127.062	131.193	161.355	153.333	165.945
ENSG00000102854	MSLN	558.328	480.241	536.981	681.556	608.899	646.379	525.184	645.611	-0.297449	0.00235951	0.0112794	16	760762	768865	+	2560	protein_coding	mesothelin [Source:HGNC Symbol;Acc:HGNC:7371]	-	477	487	501	624	801	681	11.136	9.56806	10.6964	13.6928	12.19	12.9442
ENSG00000140264	SERF2	1418.64	1396.35	1324.77	1724.64	1574.32	1792.97	1379.92	1697.31	-0.297355	9.20751e-06	8.38877e-05	15	43777087	43802589	+	7347	protein_coding	small EDRK-rich factor 2 [Source:HGNC Symbol;Acc:HGNC:10757]	-	1212	1416	1236	1579	2071	1889	9.85926	9.69367	9.19489	12.0731	10.982	12.5109
ENSG00000143624	INTS3	1396.41	1459.46	1441.6	1798.91	1772.72	1711.34	1432.49	1760.99	-0.297169	6.12522e-07	7.02135e-06	1	153728067	153774808	+	10450	protein_coding	integrator complex subunit 3 [Source:HGNC Symbol;Acc:HGNC:26153]	-	1193	1480	1345	1647	2332	1803	6.82301	7.12328	7.03467	8.8537	8.69405	8.3955
ENSG00000106105	GARS	4071	4337.95	4110.43	5112.76	5018.66	5256.46	4173.12	5129.29	-0.296884	6.95417e-12	1.70594e-10	7	30594681	30634033	+	4152	protein_coding	glycyl-tRNA synthetase [Source:HGNC Symbol;Acc:HGNC:4162]	-	3478	4399	3835	4681	6602	5538	50.0638	53.2882	50.4831	63.3328	61.9481	64.9027
ENSG00000177943	MAMDC4	353.491	385.573	348.341	429.249	440.14	466.987	362.468	445.459	-0.29663	0.00738851	0.0298448	9	136850943	136860799	+	5469	protein_coding	MAM domain containing 4 [Source:HGNC Symbol;Acc:HGNC:24083]	-	302	391	325	393	579	492	3.30028	3.59587	3.24798	4.03675	4.12459	4.37748
ENSG00000143258	USP21	375.73	349.087	415.866	514.443	442.421	446.106	380.228	467.657	-0.296627	0.0102569	0.0391082	1	161159450	161165723	+	3764	protein_coding	ubiquitin specific peptidase 21 [Source:HGNC Symbol;Acc:HGNC:12620]	-	321	354	388	471	582	470	5.09691	4.7303	5.63404	7.02941	6.02398	6.07597
ENSG00000138495	COX17	344.127	355.004	391.214	430.341	427.217	482.174	363.448	446.577	-0.296314	0.0091278	0.0355448	3	119654513	119677454	-	2172	protein_coding	cytochrome c oxidase copper chaperone COX17 [Source:HGNC Symbol;Acc:HGNC:2264]	-	294	360	365	394	562	508	8.08983	8.33638	9.18483	10.1902	10.0806	11.3808
ENSG00000159348	CYB5R1	989.072	857.926	878.892	1142.48	1068.8	1135.2	908.63	1115.49	-0.2963	0.000144661	0.000995515	1	202961869	202967280	-	4504	protein_coding	cytochrome b5 reductase 1 [Source:HGNC Symbol;Acc:HGNC:13397]	-	845	870	820	1046	1406	1196	11.2127	9.71529	9.95069	13.0461	12.1618	12.9211
ENSG00000198721	ECI2	1163.48	1071.91	1142.56	1407.89	1373.63	1364.89	1125.98	1382.14	-0.29624	8.75421e-06	8.02113e-05	6	4115689	4135597	-	4579	protein_coding	enoyl-CoA delta isomerase 2 [Source:HGNC Symbol;Acc:HGNC:14601]	-	994	1087	1066	1289	1807	1438	12.9738	11.9397	12.724	15.8136	15.3744	15.2811
ENSG00000124659	TBCC	766.677	756.355	817.798	963.352	943.375	968.144	780.277	958.291	-0.296154	0.000125288	0.000877179	6	42744481	42746096	-	1616	protein_coding	tubulin folding cofactor C [Source:HGNC Symbol;Acc:HGNC:11580]	-	655	767	763	882	1241	1020	24.2243	23.872	25.806	30.6602	29.9186	30.7133
ENSG00000163882	POLR2H	863.828	935.829	1010.73	1150.12	1153.18	1149.43	936.794	1150.91	-0.296141	9.1437e-05	0.000660166	3	184361718	184368596	+	3146	protein_coding	RNA polymerase II subunit H [Source:HGNC Symbol;Acc:HGNC:9195]	-	738	949	943	1053	1517	1211	14.02	15.172	16.3829	18.8026	18.7861	18.7306
ENSG00000145632	PLK2	6062.01	6247.08	6444.85	7975.51	7500.63	7561.97	6251.31	7679.37	-0.296109	2.68035e-13	8.12014e-12	5	58453982	58460260	-	4768	protein_coding	polo like kinase 2 [Source:HGNC Symbol;Acc:HGNC:19699]	-	5179	6335	6013	7302	9867	7967	64.9175	66.826	68.9276	86.0306	80.623	81.3066
ENSG00000106397	PLOD3	2867.72	2905.11	2802.81	3838.12	3153.96	3549.86	2858.55	3513.98	-0.296092	1.58057e-06	1.67372e-05	7	101205977	101218420	-	5671	protein_coding	procollagen-lysine,2-oxoglutarate 5-dioxygenase 3 [Source:HGNC Symbol;Acc:HGNC:9083]	-	2450	2946	2615	3514	4149	3740	25.8201	26.1281	25.2029	34.8088	28.5032	32.0907
ENSG00000175061	LRRC75A-AS1	2555.2	2536.3	2572.37	3217.73	3054.38	3142.67	2554.62	3138.26	-0.296082	5.69294e-10	1.08584e-08	17	16438822	16478678	+	3759	processed_transcript	LRRC75A antisense RNA 1 [Source:HGNC Symbol;Acc:HGNC:28619]	-	2183	2572	2400	2946	4018	3311	34.7083	34.4139	34.8961	44.0259	41.6435	42.8602
ENSG00000076924	XAB2	1054.62	1020.64	1174.71	1328.16	1309.02	1352.55	1083.32	1329.91	-0.295862	3.77354e-05	0.000299597	19	7619525	7629565	-	4673	protein_coding	XPA binding protein 2 [Source:HGNC Symbol;Acc:HGNC:14089]	-	901	1035	1096	1216	1722	1425	11.5234	11.1399	12.819	14.6179	14.3565	14.8384
ENSG00000111321	LTBR	1869.29	1636.96	1676.33	2139.69	2139.13	2076.76	1727.52	2118.53	-0.295647	1.41295e-06	1.50612e-05	12	6375045	6391571	+	6280	protein_coding	lymphotoxin beta receptor [Source:HGNC Symbol;Acc:HGNC:6718]	-	1597	1660	1564	1959	2814	2188	15.1984	13.2948	13.6118	17.5236	17.4572	16.9533
ENSG00000029363	BCLAF1	3264.52	3393.24	3399.81	3980.11	4371.76	3983.63	3352.53	4111.83	-0.295378	2.60764e-09	4.51906e-08	6	136256627	136289851	-	9533	protein_coding	BCL2 associated transcription factor 1 [Source:HGNC Symbol;Acc:HGNC:16863]	Others	2789	3441	3172	3644	5751	4197	17.4852	18.1547	18.1862	21.4732	23.503	21.4228
ENSG00000002330	BAD	882.556	929.912	859.599	1170.88	1060.44	1052.62	890.689	1094.65	-0.2952	0.000121822	0.000854401	11	64269830	64284704	-	1708	protein_coding	BCL2 associated agonist of cell death [Source:HGNC Symbol;Acc:HGNC:936]	-	754	943	802	1072	1395	1109	26.3837	27.7689	25.664	35.2577	31.8197	31.5945
ENSG00000187778	MCRS1	938.74	924.982	962.494	1175.25	1094.65	1200.69	942.072	1156.86	-0.295016	5.01096e-05	0.000384946	12	49556544	49568153	-	3269	protein_coding	microspherule protein 1 [Source:HGNC Symbol;Acc:HGNC:6960]	-	802	938	898	1076	1440	1265	14.6626	14.4319	15.0141	18.4903	17.1616	18.8297
ENSG00000173918	C1QTNF1	434.255	356.976	412.65	498.06	478.909	498.31	401.294	491.76	-0.294814	0.00717875	0.0291289	17	79022814	79049788	+	4854	protein_coding	C1q and TNF related 1 [Source:HGNC Symbol;Acc:HGNC:14324]	-	371	362	385	456	630	525	4.568	3.75097	4.3351	5.27731	5.05651	5.26292
ENSG00000111676	ATN1	2559.88	2622.1	2663.47	3081.2	3115.19	3427.42	2615.15	3207.94	-0.294545	3.25716e-08	4.6997e-07	12	6924463	6942321	+	4762	protein_coding	atrophin 1 [Source:HGNC Symbol;Acc:HGNC:3033]	-	2187	2659	2485	2821	4098	3611	27.448	28.0843	28.5217	33.2783	33.5268	36.8982
ENSG00000101004	NINL	357.002	398.393	382.639	482.768	451.543	464.14	379.345	466.15	-0.294407	0.00635791	0.026342	20	25452705	25585517	-	6008	protein_coding	ninein like [Source:HGNC Symbol;Acc:HGNC:29163]	-	305	404	357	442	594	489	3.03404	3.3821	3.2477	4.13276	3.85183	3.96047
ENSG00000169105	CHST14	435.426	363.879	410.507	502.429	507.796	470.784	403.27	493.669	-0.294343	0.00697436	0.0284644	15	40470998	40474571	+	3574	protein_coding	carbohydrate sulfotransferase 14 [Source:HGNC Symbol;Acc:HGNC:24464]	-	372	369	383	460	668	496	6.22071	5.19286	5.85709	7.23021	7.28169	6.75296
ENSG00000174903	RAB1B	3202.49	3182.21	3377.3	4076.23	3895.13	4002.61	3254	3991.32	-0.294063	1.46973e-10	3.03522e-09	11	66268533	66277492	+	2007	protein_coding	RAB1B, member RAS oncogene family [Source:HGNC Symbol;Acc:HGNC:18370]	-	2736	3227	3151	3732	5124	4217	81.4743	80.8698	85.8102	104.458	99.4654	102.241
ENSG00000078687	TNRC6C	567.692	513.769	531.622	685.924	655.269	635.938	537.695	659.044	-0.29404	0.00149416	0.00764488	17	77959240	78108835	+	11111	protein_coding	trinucleotide repeat containing 6C [Source:HGNC Symbol;Acc:HGNC:29318]	-	485	521	496	628	862	670	2.6088	2.35841	2.43987	3.17508	3.02249	2.9342
ENSG00000272333	KMT2B	1780.33	1694.16	1724.56	2062.14	2147.49	2157.44	1733.01	2122.36	-0.293595	1.28133e-07	1.66542e-06	19	35718019	35738878	+	10279	protein_coding	lysine methyltransferase 2B [Source:HGNC Symbol;Acc:HGNC:15840]	-	1521	1718	1609	1888	2825	2273	8.84362	8.40634	8.55546	10.3181	10.7072	10.7601
ENSG00000125772	GPCPD1	551.305	494.047	494.109	570.147	667.432	643.531	513.154	627.037	-0.293228	0.00341685	0.0154342	20	5544404	5611026	-	7527	protein_coding	glycerophosphocholine phosphodiesterase 1 [Source:HGNC Symbol;Acc:HGNC:26957]	-	471	501	461	522	878	678	3.73982	3.34773	3.34747	3.8958	4.54446	4.38304
ENSG00000101846	STS	1996.87	1905.19	2065.4	2315.54	2523.77	2463.07	1989.15	2434.13	-0.292883	2.54429e-07	3.12549e-06	X	7219456	7354810	+	6521	protein_coding	steroid sulfatase [Source:HGNC Symbol;Acc:HGNC:11425]	-	1706	1932	1927	2120	3320	2595	15.6357	14.9014	16.1512	18.2629	19.8351	19.3638
ENSG00000143811	PYCR2	641.434	673.521	657.025	867.236	739.648	814.38	657.327	807.088	-0.29262	0.000949484	0.00515074	1	225919877	225924340	-	3602	protein_coding	pyrroline-5-carboxylate reductase 2 [Source:HGNC Symbol;Acc:HGNC:30262]	-	548	683	613	794	973	858	9.09261	9.537	9.30154	12.383	10.524	11.5907
ENSG00000041880	PARP3	448.301	460.519	416.938	571.24	516.158	539.124	441.919	542.174	-0.29256	0.00408325	0.0179956	3	51942345	51948867	+	2928	protein_coding	poly(ADP-ribose) polymerase family member 3 [Source:HGNC Symbol;Acc:HGNC:273]	-	383	467	389	523	679	568	7.81771	8.02196	7.26133	10.0341	9.0346	9.43941
ENSG00000175592	FOSL1	8472.07	8537.84	8428.79	10973.7	9020.21	11165.9	8479.57	10386.6	-0.292422	0.00207864	0.0101581	11	65892049	65900573	-	1887	protein_coding	FOS like 1, AP-1 transcription factor subunit [Source:HGNC Symbol;Acc:HGNC:13718]	TF_bZIP	7238	8658	7864	10047	11866	11764	229.244	230.771	227.777	299.097	244.987	303.355
ENSG00000237649	KIFC1	3654.3	3675.27	3736.36	4483.63	4442.45	4627.16	3688.64	4517.75	-0.292267	4.29377e-12	1.08809e-10	6	33391536	33409924	+	3345	protein_coding	kinesin family member C1 [Source:HGNC Symbol;Acc:HGNC:6389]	-	3122	3727	3486	4105	5844	4875	55.7813	56.04	56.9599	68.9389	68.0651	70.9163
ENSG00000138604	GLCE	1608.27	1574.84	1546.64	1922.34	1922.48	1945.78	1576.58	1930.2	-0.292186	2.12183e-07	2.66128e-06	15	69160584	69272217	+	6630	protein_coding	glucuronic acid epimerase [Source:HGNC Symbol;Acc:HGNC:17855]	-	1374	1597	1443	1760	2529	2050	12.3858	12.1151	11.8957	14.9124	14.8609	15.0455
ENSG00000177105	RHOG	1384.7	1421.99	1367.64	1843.7	1643.49	1630.66	1391.44	1705.95	-0.292034	9.72182e-06	8.79767e-05	11	3826978	3840983	-	1782	protein_coding	ras homolog family member G [Source:HGNC Symbol;Acc:HGNC:672]	-	1183	1442	1276	1688	2162	1718	39.6761	40.6998	39.1364	53.2123	47.267	46.9119
ENSG00000114767	RRP9	733.903	760.3	733.124	954.615	784.499	993.772	742.442	910.962	-0.29188	0.00183247	0.00912103	3	51933430	51941941	-	1578	protein_coding	ribosomal RNA processing 9, U3 small nucleolar RNA binding protein [Source:HGNC Symbol;Acc:HGNC:16829]	-	627	771	684	874	1032	1047	23.7472	24.5744	23.6912	31.1137	25.479	32.2855
ENSG00000136463	TACO1	726.88	793.828	750.273	968.814	916.009	898.856	756.994	927.893	-0.291597	0.000262462	0.00168195	17	63600872	63608365	+	2315	protein_coding	translational activator of cytochrome c oxidase I [Source:HGNC Symbol;Acc:HGNC:24316]	-	621	805	700	887	1205	947	16.0322	17.4896	16.5267	21.5239	20.279	19.9052
ENSG00000140525	FANCI	2832.61	2753.25	2720.28	3371.73	3374.41	3417.93	2768.71	3388.02	-0.291518	2.05571e-10	4.17279e-09	15	89243949	89317261	+	7766	protein_coding	FA complementation group I [Source:HGNC Symbol;Acc:HGNC:25568]	-	2420	2792	2538	3087	4439	3601	18.6239	18.0823	17.8621	22.3299	22.2689	22.5628
ENSG00000141698	NT5C3B	1490.05	1398.32	1419.09	1879.74	1622.97	1773.03	1435.82	1758.58	-0.290998	1.54287e-05	0.000133834	17	41825181	41836263	-	2730	protein_coding	5'-nucleotidase, cytosolic IIIB [Source:HGNC Symbol;Acc:HGNC:28300]	-	1273	1418	1324	1721	2135	1868	27.8688	26.1245	26.5072	35.4132	30.4681	33.2952
ENSG00000176697	BDNF	443.619	506.866	510.186	620.39	618.781	549.564	486.89	596.245	-0.290981	0.00431764	0.0188125	11	27654893	27722058	-	7740	protein_coding	brain derived neurotrophic factor [Source:HGNC Symbol;Acc:HGNC:1033]	-	379	514	476	568	814	579	2.92651	3.34008	3.36127	4.12245	4.09726	3.64003
ENSG00000179115	FARSA	2657.03	2507.71	2579.87	3369.55	2811.88	3302.13	2581.54	3161.19	-0.290938	4.61304e-06	4.46537e-05	19	12922479	12934037	-	2435	protein_coding	phenylalanyl-tRNA synthetase subunit alpha [Source:HGNC Symbol;Acc:HGNC:3592]	-	2270	2543	2407	3085	3699	3479	55.7159	52.527	54.0275	71.1711	59.1828	69.5221
ENSG00000162972	MAIP1	361.684	391.49	324.761	424.88	428.738	466.038	359.312	439.885	-0.290891	0.011768	0.0439037	2	199955317	200008540	+	1624	protein_coding	matrix AAA peptidase interacting protein 1 [Source:HGNC Symbol;Acc:HGNC:26198]	-	309	397	303	389	564	491	11.3717	12.2953	10.1975	13.4558	13.5302	14.7117
ENSG00000163702	IL17RC	444.79	486.158	484.462	525.366	603.577	600.819	471.803	576.587	-0.290776	0.00427786	0.0187049	3	9917074	9933630	+	4540	protein_coding	interleukin 17 receptor C [Source:HGNC Symbol;Acc:HGNC:18358]	-	380	493	452	481	794	633	5.00241	5.46168	5.44152	5.95164	6.81357	6.78446
ENSG00000111666	CHPT1	895.432	937.801	949.632	1139.2	1199.55	1064.01	927.622	1134.26	-0.290765	0.000113101	0.000799496	12	101696947	101744140	+	6004	protein_coding	choline phosphotransferase 1 [Source:HGNC Symbol;Acc:HGNC:17852]	-	765	951	886	1043	1578	1121	7.61505	7.96663	8.06549	9.75868	10.2394	9.08515
ENSG00000186185	KIF18B	3047.98	2921.88	2997.88	3774.77	3464.87	3735.9	2989.25	3658.51	-0.290687	3.8792e-09	6.47887e-08	17	44924709	44947711	-	4655	protein_coding	kinesin family member 18B [Source:HGNC Symbol;Acc:HGNC:27102]	-	2604	2963	2797	3456	4558	3936	33.4328	32.0145	32.8406	41.7063	38.1474	41.1436
ENSG00000004478	FKBP4	2667.57	2750.29	2674.19	3447.1	3142.56	3319.22	2697.35	3302.96	-0.290679	8.01353e-09	1.2712e-07	12	2794953	2805423	+	5180	protein_coding	FK506 binding protein 4 [Source:HGNC Symbol;Acc:HGNC:3720]	-	2279	2789	2495	3156	4134	3497	26.2946	27.0803	26.3256	34.2259	31.0922	32.8498
ENSG00000140682	TGFB1I1	756.142	784.953	723.478	900.003	904.606	966.246	754.858	923.618	-0.290585	0.000273164	0.00173946	16	31471585	31477960	+	5403	protein_coding	transforming growth factor beta 1 induced transcript 1 [Source:HGNC Symbol;Acc:HGNC:11767]	-	646	796	675	824	1190	1018	7.14578	7.40991	6.82821	8.56722	8.58069	9.16812
ENSG00000164167	LSM6	399.14	402.338	391.214	453.278	498.674	504.954	397.564	485.635	-0.290446	0.00598089	0.0249726	4	146175685	146200000	+	3993	protein_coding	LSM6 homolog, U6 small nuclear RNA and mRNA degradation associated [Source:HGNC Symbol;Acc:HGNC:17017]	-	341	408	365	415	656	532	5.10396	5.1392	4.9961	5.83843	6.40051	6.48305
ENSG00000176101	SSNA1	1487.7	1671.48	1528.41	2031.56	1797.81	1913.51	1562.53	1914.29	-0.290269	1.28125e-05	0.000112595	9	137188647	137190370	+	1183	protein_coding	SS nuclear autoantigen 1 [Source:HGNC Symbol;Acc:HGNC:11321]	-	1271	1695	1426	1860	2365	2016	64.2115	72.0642	65.8829	88.3234	77.8855	82.9226
ENSG00000214826	DDX12P	524.384	628.159	544.484	675.002	711.522	690.04	565.676	692.188	-0.290094	0.0023612	0.0112815	12	9418673	9448229	-	2947	unprocessed_pseudogene	DEAD/H-box helicase 12, pseudogene [Source:HGNC Symbol;Acc:HGNC:2737]	-	448	637	508	618	936	727	9.08552	10.8716	9.42153	11.7803	12.3739	12.0039
ENSG00000123131	PRDX4	1643.38	1554.13	1503.76	1974.76	1880.67	1893.58	1567.09	1916.34	-0.29009	1.19114e-06	1.28843e-05	X	23664262	23686399	+	1904	protein_coding	peroxiredoxin 4 [Source:HGNC Symbol;Acc:HGNC:17169]	-	1404	1576	1403	1808	2474	1995	44.0709	41.6317	40.2744	53.3432	50.6224	50.9851
ENSG00000149499	EML3	545.453	604.492	589.501	792.964	657.55	682.447	579.815	710.987	-0.289995	0.00298918	0.0137451	11	62602218	62612765	-	5490	protein_coding	echinoderm microtubule associated protein like 3 [Source:HGNC Symbol;Acc:HGNC:26666]	-	466	613	550	726	865	719	5.07301	5.61595	5.47556	7.42868	6.13838	6.37271
ENSG00000116521	SCAMP3	2001.55	1839.12	1905.69	2299.16	2244.03	2481.11	1915.45	2341.43	-0.289992	9.13856e-07	1.00881e-05	1	155255979	155262430	-	2442	protein_coding	secretory carrier membrane protein 3 [Source:HGNC Symbol;Acc:HGNC:10565]	-	1710	1865	1778	2105	2952	2614	41.8507	38.4121	39.7946	48.4233	47.0957	52.0868
ENSG00000129474	AJUBA	5872.39	5944.34	6023.62	7486.19	7004.24	7328.47	5946.79	7272.97	-0.289663	1.5121e-13	4.71691e-12	14	22971174	22982642	-	5979	protein_coding	ajuba LIM protein [Source:HGNC Symbol;Acc:HGNC:20250]	-	5017	6028	5620	6854	9214	7721	50.1496	50.7084	51.3743	64.3966	60.0385	62.8366
ENSG00000168701	TMEM208	409.675	380.643	428.728	475.123	484.23	529.632	406.348	496.328	-0.289577	0.00682352	0.0279194	16	67227103	67229278	+	1787	protein_coding	transmembrane protein 208 [Source:HGNC Symbol;Acc:HGNC:25015]	-	350	386	400	435	637	558	11.7056	10.8642	12.2341	13.6745	13.8875	15.1942
ENSG00000105821	DNAJC2	594.614	733.674	667.743	830.1	812.625	801.092	665.344	814.606	-0.289429	0.00142121	0.00732045	7	103312474	103344873	-	6564	protein_coding	DnaJ heat shock protein family (Hsp40) member C2 [Source:HGNC Symbol;Acc:HGNC:13192]	MYB	508	744	623	760	1069	844	4.62538	5.70084	5.18749	6.50418	6.34482	6.25664
ENSG00000063245	EPN1	4972.28	4942.44	4953.95	6160.21	5797.08	6220.8	4956.22	6059.37	-0.28926	2.47797e-12	6.63413e-11	19	55675226	55709858	+	17616	protein_coding	epsin 1 [Source:HGNC Symbol;Acc:HGNC:21604]	-	4248	5012	4622	5640	7626	6554	14.4122	14.31	14.3404	17.9854	16.8655	18.1037
ENSG00000111906	HDDC2	537.259	569.978	576.639	641.143	674.274	742.244	561.292	685.887	-0.28916	0.00205519	0.0100557	6	125219962	125302078	-	5888	protein_coding	HD domain containing 2 [Source:HGNC Symbol;Acc:HGNC:21078]	-	459	578	538	587	887	782	4.65904	4.93736	4.99404	5.60038	5.86902	6.46259
ENSG00000167987	VPS37C	663.673	596.603	541.269	764.565	664.391	773.566	600.515	734.174	-0.288781	0.00382684	0.017005	11	61130256	61161617	-	3960	protein_coding	VPS37C, ESCRT-I subunit [Source:HGNC Symbol;Acc:HGNC:26097]	-	567	605	505	700	874	815	8.55736	7.68414	6.97002	9.93003	8.59857	10.0145
ENSG00000171148	TADA3	1934.84	2015.63	2141.49	2538.36	2295.72	2615.89	2030.65	2483.32	-0.288728	3.27046e-06	3.25772e-05	3	9779860	9793011	-	4234	protein_coding	transcriptional adaptor 3 [Source:HGNC Symbol;Acc:HGNC:19422]	-	1653	2044	1998	2324	3020	2756	23.3332	24.2809	25.7919	30.8342	27.7886	31.6735
ENSG00000215908	CROCCP2	451.813	550.256	416.938	565.778	574.691	595.124	473.002	578.531	-0.288651	0.00901261	0.035154	1	16618253	16657232	-	5606	transcribed_unprocessed_pseudogene	ciliary rootlet coiled-coil, rootletin pseudogene 2 [Source:HGNC Symbol;Acc:HGNC:28170]	-	386	558	389	518	756	627	4.11515	5.00629	3.79258	5.19068	5.25386	5.44229
ENSG00000104356	POP1	766.677	758.327	778.141	983.013	825.548	1009.91	767.715	939.489	-0.288597	0.0011622	0.00612533	8	98117297	98159834	+	4852	protein_coding	POP1 homolog, ribonuclease P/MRP subunit [Source:HGNC Symbol;Acc:HGNC:30129]	-	655	769	726	900	1086	1064	8.06812	7.97151	8.17813	10.42	8.72005	10.6706
ENSG00000085185	BCORL1	586.42	596.603	520.904	711.046	651.468	721.363	567.976	694.626	-0.288502	0.00223717	0.0107857	X	129981107	130058083	+	7996	protein_coding	BCL6 corepressor like 1 [Source:HGNC Symbol;Acc:HGNC:25657]	-	501	605	486	651	857	760	3.7447	3.80555	3.32201	4.57357	4.17559	4.62496
ENSG00000101199	ARFGAP1	3353.48	3268.99	3408.38	4356.93	3696.72	4205.73	3343.62	4086.46	-0.288157	4.27133e-07	5.03592e-06	20	63272785	63289793	+	6613	protein_coding	ADP ribosylation factor GTPase activating protein 1 [Source:HGNC Symbol;Acc:HGNC:15852]	-	2865	3315	3180	3989	4863	4431	25.8927	25.2127	26.2825	33.8854	28.6494	32.604
ENSG00000159692	CTBP1	2366.75	2339.08	2278.69	2835.45	2714.58	2981.32	2328.17	2843.78	-0.287999	5.15187e-08	7.17654e-07	4	1211448	1249953	-	8361	protein_coding	C-terminal binding protein 1 [Source:HGNC Symbol;Acc:HGNC:2494]	-	2022	2372	2126	2596	3571	3141	14.4536	14.2689	13.8977	17.4419	16.6396	18.28
ENSG00000125901	MRPS26	798.28	810.592	819.942	1063.84	926.651	980.484	809.605	990.324	-0.287983	0.000309953	0.00193925	20	3045945	3048254	+	1127	protein_coding	mitochondrial ribosomal protein S26 [Source:HGNC Symbol;Acc:HGNC:14045]	-	682	822	765	974	1219	1033	36.167	36.6845	37.1001	48.5493	42.1396	44.6009
ENSG00000170291	ELP5	607.489	565.048	580.926	743.813	670.473	728.007	584.488	714.097	-0.287712	0.00140078	0.00722677	17	7251416	7259940	+	2768	protein_coding	elongator acetyltransferase complex subunit 5 [Source:HGNC Symbol;Acc:HGNC:30617]	-	519	573	542	681	882	767	11.2061	10.4117	10.7022	13.8207	12.414	13.4833
ENSG00000173113	TRMT112	3133.43	3264.06	3105.06	3897.1	3889.05	3816.58	3167.52	3867.57	-0.287701	1.19032e-10	2.51764e-09	11	64316460	64318084	-	1625	protein_coding	tRNA methyltransferase subunit 11-2 [Source:HGNC Symbol;Acc:HGNC:26940]	-	2677	3310	2897	3568	5116	4021	98.4571	102.449	97.4391	123.344	122.656	120.406
ENSG00000160953	MUM1	870.851	789.883	719.191	969.906	856.715	1080.15	793.308	968.922	-0.287641	0.00285544	0.0132435	19	1354711	1378431	+	9876	protein_coding	melanoma associated antigen (mutated) 1 [Source:HGNC Symbol;Acc:HGNC:29641]	-	744	801	671	888	1127	1138	4.5024	4.07931	3.71347	5.05102	4.44583	5.60697
ENSG00000140474	ULK3	520.872	518.7	457.667	629.128	614.22	583.734	499.08	609.027	-0.286995	0.00331911	0.0150645	15	74836116	74843346	-	3516	protein_coding	unc-51 like kinase 3 [Source:HGNC Symbol;Acc:HGNC:19703]	-	445	526	427	576	808	615	7.5642	7.5244	6.63769	9.20282	8.95308	8.51126
ENSG00000066651	TRMT11	507.997	464.463	434.087	570.147	632.464	509.7	468.849	570.77	-0.286949	0.00883342	0.034631	6	125986430	126203817	+	5771	protein_coding	tRNA methyltransferase 11 homolog [Source:HGNC Symbol;Acc:HGNC:21080]	-	434	471	405	522	832	537	4.49459	4.10492	3.83568	5.08121	5.61671	4.52783
ENSG00000118515	SGK1	684.742	664.646	719.191	856.313	776.897	893.161	689.526	842.124	-0.286809	0.000939479	0.00510333	6	134169246	134318112	-	9992	protein_coding	serum/glucocorticoid regulated kinase 1 [Source:HGNC Symbol;Acc:HGNC:10810]	-	585	674	671	784	1022	941	3.49909	3.39268	3.67035	4.40769	3.98482	4.58252
ENSG00000013810	TACC3	5406.54	5295.47	5347.31	6642.98	6317.04	6621.35	5349.77	6527.12	-0.286523	2.11134e-13	6.49399e-12	4	1721490	1745176	+	6528	protein_coding	transforming acidic coiled-coil containing protein 3 [Source:HGNC Symbol;Acc:HGNC:11524]	-	4619	5370	4989	6082	8310	6976	42.2882	41.3741	41.7707	52.3376	49.5942	51.9988
ENSG00000072071	ADGRL1	323.058	330.351	338.695	386.652	389.969	433.767	330.701	403.462	-0.286483	0.0132598	0.048463	19	14147743	14206187	-	8487	protein_coding	adhesion G protein-coupled receptor L1 [Source:HGNC Symbol;Acc:HGNC:20973]	-	276	335	316	354	513	457	1.9436	1.9853	2.03503	2.34313	2.3549	2.62017
ENSG00000131591	C1orf159	422.55	392.476	380.496	486.045	450.783	522.039	398.507	486.289	-0.286442	0.00870859	0.0342332	1	1081818	1116361	-	6322	protein_coding	chromosome 1 open reading frame 159 [Source:HGNC Symbol;Acc:HGNC:26062]	-	361	398	355	445	593	550	3.41275	3.16638	3.06911	3.95415	3.65435	4.23327
ENSG00000100416	TRMU	1048.77	1032.47	1109.33	1315.05	1273.29	1304.15	1063.52	1297.5	-0.286395	2.40932e-05	0.000199031	22	46330875	46357340	+	9219	protein_coding	tRNA 5-methylaminomethyl-2-thiouridylate methyltransferase [Source:HGNC Symbol;Acc:HGNC:25481]	-	896	1047	1035	1204	1675	1374	5.80866	5.71212	6.13613	7.33652	7.0785	7.25221
ENSG00000157881	PANK4	441.278	445.727	399.789	524.273	488.791	558.107	428.931	523.724	-0.286382	0.00667125	0.0274147	1	2508533	2526628	-	5107	protein_coding	pantothenate kinase 4 [Source:HGNC Symbol;Acc:HGNC:19366]	-	377	452	373	480	643	588	4.41192	4.45151	3.99191	5.27987	4.90518	5.60246
ENSG00000105135	ILVBL	840.418	799.744	836.019	1025.61	1023.19	969.094	825.394	1005.97	-0.28612	0.000150318	0.00102874	19	15114984	15125785	-	5615	protein_coding	ilvB acetolactate synthase like [Source:HGNC Symbol;Acc:HGNC:6041]	-	718	811	780	939	1346	1021	7.64234	7.2645	7.59246	9.39428	9.33911	8.84796
ENSG00000198467	TPM2	643.775	612.381	688.108	857.406	796.661	717.566	648.088	790.544	-0.286102	0.0020081	0.00986251	9	35681992	35690121	-	3248	protein_coding	tropomyosin 2 [Source:HGNC Symbol;Acc:HGNC:12011]	-	550	621	642	785	1048	756	10.1204	9.61635	10.8033	13.5769	12.5706	11.3259
ENSG00000228300	C19orf24	654.309	704.091	648.451	880.343	774.616	797.295	668.95	817.418	-0.285999	0.00105342	0.00561628	19	1275438	1279249	+	2193	protein_coding	chromosome 19 open reading frame 24 [Source:HGNC Symbol;Acc:HGNC:26073]	-	559	714	605	806	1019	840	15.2344	16.3755	15.0784	20.6464	18.1028	18.6384
ENSG00000131495	NDUFA2	406.163	415.157	392.286	515.536	492.592	472.682	404.535	493.603	-0.285959	0.00601058	0.0250575	5	140638740	140647785	-	1488	protein_coding	NADH:ubiquinone oxidoreductase subunit A2 [Source:HGNC Symbol;Acc:HGNC:7685]	-	347	421	366	472	648	498	13.9373	14.2303	13.4436	17.8191	16.9661	16.2852
ENSG00000088256	GNA11	3712.82	3882.36	3564.87	4589.58	4405.2	4615.77	3720.02	4536.85	-0.285541	6.0745e-10	1.15451e-08	19	3094410	3124004	+	6242	protein_coding	G protein subunit alpha 11 [Source:HGNC Symbol;Acc:HGNC:4379]	-	3172	3937	3326	4202	5795	4863	30.3712	31.7232	29.123	37.8164	36.1693	37.9095
ENSG00000118705	RPN2	7951.2	7959.97	7926.1	9993.96	9579.7	9484.97	7945.76	9686.21	-0.285374	8.3088e-16	3.29835e-14	20	37178410	37241623	+	2819	protein_coding	ribophorin II [Source:HGNC Symbol;Acc:HGNC:10382]	-	6793	8072	7395	9150	12602	9993	144.019	144.019	143.378	182.336	174.162	172.492
ENSG00000075188	NUP37	537.259	516.728	525.191	646.604	627.903	650.175	526.393	641.561	-0.285275	0.00169684	0.0085276	12	102073103	102120124	-	3492	protein_coding	nucleoporin 37 [Source:HGNC Symbol;Acc:HGNC:29929]	-	459	524	490	592	826	685	7.8558	7.5473	7.66937	9.52346	9.21544	9.54517
ENSG00000082515	MRPL22	591.102	602.52	589.501	719.784	720.644	732.752	594.374	724.393	-0.285128	0.000858088	0.00472652	5	154941070	154969411	+	5267	protein_coding	mitochondrial ribosomal protein L22 [Source:HGNC Symbol;Acc:HGNC:14480]	-	505	611	550	659	948	772	5.73033	5.83462	5.70739	7.02861	7.01221	7.13216
ENSG00000139405	RITA1	953.957	936.815	909.974	1100.97	1138.74	1170.32	933.582	1136.68	-0.284775	6.5943e-05	0.00049318	12	113185526	113192368	+	2309	protein_coding	RBPJ interacting and tubulin associated 1 [Source:HGNC Symbol;Acc:HGNC:25925]	-	815	950	849	1008	1498	1233	21.0953	20.6935	20.0966	24.5236	25.2754	25.984
ENSG00000198818	SFT2D1	1429.18	1387.47	1437.31	1640.54	1815.29	1718.93	1417.99	1724.92	-0.284724	5.62478e-06	5.34835e-05	6	166319728	166342591	-	3104	protein_coding	SFT2 domain containing 1 [Source:HGNC Symbol;Acc:HGNC:21102]	-	1221	1407	1341	1502	2388	1811	23.5096	22.7985	23.6127	27.1829	29.9725	28.3899
ENSG00000137824	RMDN3	704.64	650.84	713.832	875.974	807.304	838.109	689.771	840.462	-0.284391	0.000689274	0.00391301	15	40735884	40755851	-	5114	protein_coding	regulator of microtubule dynamics 3 [Source:HGNC Symbol;Acc:HGNC:25550]	-	602	660	666	802	1062	883	7.03538	6.4911	7.11789	8.8097	8.09047	8.4017
ENSG00000132612	VPS4A	937.57	866.801	902.472	1085.68	1093.13	1115.26	902.281	1098.03	-0.284314	8.89295e-05	0.000644749	16	69311356	69326939	+	5670	protein_coding	vacuolar protein sorting 4 homolog A [Source:HGNC Symbol;Acc:HGNC:13488]	-	801	879	842	994	1438	1175	8.44309	7.79724	8.11647	9.84806	9.88066	10.0838
ENSG00000241468	ATP5MF	1479.51	1411.14	1465.18	1751.95	1696.71	1856.56	1451.94	1768.4	-0.284279	4.31986e-06	4.20176e-05	7	99448475	99466331	-	2275	protein_coding	ATP synthase membrane subunit f [Source:HGNC Symbol;Acc:HGNC:848]	-	1264	1431	1367	1604	2232	1956	33.2061	31.6368	32.8417	39.6069	38.2228	41.8364
ENSG00000133816	MICAL2	12452.9	12388.6	12085.8	15325.2	14240.3	15410.6	12309.1	14992	-0.284078	3.15271e-14	1.05639e-12	11	12094008	12359144	+	20191	protein_coding	microtubule associated monooxygenase, calponin and LIM domain containing 2 [Source:HGNC Symbol;Acc:HGNC:24693]	-	10639	12563	11276	14031	18733	16236	31.4916	31.2947	30.5236	39.0372	36.1459	39.1281
ENSG00000109736	MFSD10	2390.16	2228.63	2333.35	2982.9	2651.48	2835.14	2317.38	2823.18	-0.283881	4.95018e-07	5.73971e-06	4	2930561	2934859	-	3159	protein_coding	major facilitator superfamily domain containing 10 [Source:HGNC Symbol;Acc:HGNC:16894]	-	2042	2260	2177	2731	3488	2987	38.633	35.9827	37.6658	48.5646	43.0167	46.0101
ENSG00000184967	NOC4L	469.37	456.574	401.932	507.89	545.044	561.903	442.626	538.279	-0.283873	0.00671462	0.0275368	12	132144448	132152473	+	2029	protein_coding	nucleolar complex associated 4 homolog [Source:HGNC Symbol;Acc:HGNC:28461]	-	401	463	375	465	717	592	11.8117	11.4771	10.1015	12.8741	13.7673	14.1973
ENSG00000074842	MYDGF	2449.85	2423.89	2640.96	3191.51	2935.03	3027.82	2504.9	3051.46	-0.283735	1.39601e-07	1.81009e-06	19	4641374	4670370	-	1678	protein_coding	myeloid derived growth factor [Source:HGNC Symbol;Acc:HGNC:16948]	-	2093	2458	2464	2922	3861	3190	74.5468	73.6758	80.2577	97.8218	89.6433	92.5052
ENSG00000160326	SLC2A6	874.363	876.662	766.351	1004.86	1033.08	1025.09	839.125	1021.01	-0.283543	0.000330293	0.00204988	9	133471095	133479137	-	3540	protein_coding	solute carrier family 2 member 6 [Source:HGNC Symbol;Acc:HGNC:11011]	-	747	889	715	920	1359	1080	12.6116	12.6309	11.0393	14.5993	14.9564	14.8453
ENSG00000161847	RAVER1	1646.89	1564.97	1399.8	1845.88	1619.17	2150.8	1537.22	1871.95	-0.283372	0.00114306	0.00604201	19	10316212	10333640	-	4981	protein_coding	ribonucleoprotein, PTB binding 1 [Source:HGNC Symbol;Acc:HGNC:30296]	-	1407	1587	1306	1690	2130	2266	16.8822	16.0249	14.3306	19.0598	16.6599	22.1366
ENSG00000232956	SNHG15	507.997	520.672	560.561	703.4	602.817	632.141	529.743	646.12	-0.283334	0.00374697	0.0167146	7	44983023	44986961	-	3647	lincRNA	small nucleolar RNA host gene 15 [Source:HGNC Symbol;Acc:HGNC:27797]	-	434	528	523	644	793	666	7.11223	7.2817	7.83797	9.91968	8.47125	8.88599
ENSG00000169564	PCBP1	2384.31	2330.2	2199.37	2842	2725.22	2849.38	2304.63	2805.53	-0.28332	5.78801e-08	7.97993e-07	2	70087454	70089203	+	1750	protein_coding	poly(rC) binding protein 1 [Source:HGNC Symbol;Acc:HGNC:8647]	-	2037	2363	2052	2602	3585	3002	69.5673	67.9142	64.0881	83.5251	79.8107	83.4718
ENSG00000165416	SUGT1	847.441	865.815	886.394	1058.38	1101.49	1002.31	866.55	1054.06	-0.283301	0.000167679	0.00113122	13	52652709	52700909	+	15102	protein_coding	SGT1 homolog, MIS12 kinetochore complex assembly cochaperone [Source:HGNC Symbol;Acc:HGNC:16987]	-	724	878	827	969	1449	1056	2.86521	2.92412	2.99302	3.60443	3.73804	3.40249
ENSG00000126243	LRFN3	394.458	412.199	375.137	465.293	443.941	530.581	393.931	479.938	-0.28317	0.0113798	0.0427128	19	35935358	35945767	+	4044	protein_coding	leucine rich repeat and fibronectin type III domain containing 3 [Source:HGNC Symbol;Acc:HGNC:28370]	-	337	418	350	426	584	559	4.98047	5.19876	4.73037	5.9176	5.62616	6.72617
ENSG00000125651	GTF2F1	2034.33	2094.52	2156.5	2606.08	2248.59	2798.13	2095.12	2550.93	-0.282382	4.85191e-05	0.000374333	19	6379569	6393981	-	3134	protein_coding	general transcription factor IIF subunit 1 [Source:HGNC Symbol;Acc:HGNC:4652]	-	1738	2124	2012	2386	2958	2948	33.1438	34.0871	35.0887	42.768	36.7713	45.7716
ENSG00000167881	SRP68	2911.03	2979.07	2949.65	3536.66	3531.76	3683.69	2946.58	3584.04	-0.282225	5.84954e-10	1.11438e-08	17	76038775	76072653	-	7641	protein_coding	signal recognition particle 68 [Source:HGNC Symbol;Acc:HGNC:11302]	-	2487	3021	2752	3238	4646	3881	19.4526	19.8854	19.685	23.8053	23.6886	24.715
ENSG00000213015	ZNF580	596.955	582.798	640.948	740.536	732.807	740.346	606.9	737.896	-0.281995	0.00114423	0.00604283	19	55635016	55643469	+	2692	protein_coding	zinc finger protein 580 [Source:HGNC Symbol;Acc:HGNC:29473]	zf-C2H2	510	591	598	678	964	780	11.3226	11.042	12.1413	14.1482	13.9512	14.099
ENSG00000109881	CCDC34	697.617	658.729	704.185	882.527	816.426	807.736	686.844	835.563	-0.281985	0.000735546	0.00412341	11	27330827	27363868	-	3733	protein_coding	coiled-coil domain containing 34 [Source:HGNC Symbol;Acc:HGNC:25079]	-	596	668	657	808	1074	851	9.54202	9.00022	9.61934	12.1591	11.2087	11.0927
ENSG00000103549	RNF40	1312.13	1296.75	1463.03	1726.83	1513.5	1716.08	1357.3	1652.14	-0.281855	9.85288e-05	0.000707029	16	30761745	30776307	+	6523	protein_coding	ring finger protein 40 [Source:HGNC Symbol;Acc:HGNC:16867]	-	1121	1315	1365	1581	1991	1808	10.2709	10.1394	11.4373	13.6155	11.8914	13.4871
ENSG00000140848	CPNE2	807.644	852.009	843.522	1090.05	995.827	961.5	834.392	1015.79	-0.28166	0.000345992	0.00213326	16	57092537	57148367	+	7781	protein_coding	copine 2 [Source:HGNC Symbol;Acc:HGNC:2315]	-	690	864	787	998	1310	1013	5.29987	5.58487	5.52812	7.20514	6.55913	6.33492
ENSG00000065911	MTHFD2	849.782	877.648	911.046	1040.9	1067.28	1099.13	879.492	1069.1	-0.281644	0.000130343	0.000907837	2	74198562	74217565	+	4870	protein_coding	methylenetetrahydrofolate dehydrogenase (NADP+ dependent) 2, methenyltetrahydrofolate cyclohydrolase [Source:HGNC Symbol;Acc:HGNC:7434]	-	726	890	850	953	1404	1158	8.90963	9.1917	9.53955	10.9929	11.2318	11.5704
ENSG00000150938	CRIM1	5075.28	4935.54	4819.97	5770.28	6049.46	6196.12	4943.6	6005.29	-0.281313	2.82467e-11	6.4392e-10	2	36355926	36551135	+	7122	protein_coding	cysteine rich transmembrane BMP regulator 1 [Source:HGNC Symbol;Acc:HGNC:2359]	-	4336	5005	4497	5283	7958	6528	36.3864	35.3457	34.5111	41.6703	43.5323	44.6011
ENSG00000100461	RBM23	1582.51	1663.59	1732.06	2114.57	1930.08	2013.17	1659.39	2019.27	-0.281292	3.78532e-06	3.72455e-05	14	22893206	22919184	-	14022	protein_coding	RNA binding motif protein 23 [Source:HGNC Symbol;Acc:HGNC:20155]	-	1352	1687	1616	1936	2539	2121	5.7626	6.05118	6.29897	7.75609	7.05445	7.36034
ENSG00000138092	CENPO	873.192	943.718	874.604	1090.05	1056.64	1127.6	897.172	1091.43	-0.281144	0.000155852	0.00106255	2	24793136	24822376	+	5518	protein_coding	centromere protein O [Source:HGNC Symbol;Acc:HGNC:28152]	-	746	957	816	998	1390	1188	8.07996	8.72298	8.08251	10.1601	9.81394	10.4762
ENSG00000117593	DARS2	876.704	754.383	797.433	1001.58	944.895	1003.26	809.507	983.246	-0.281099	0.000536178	0.00312422	1	173824568	173858808	+	7438	protein_coding	aspartyl-tRNA synthetase 2, mitochondrial [Source:HGNC Symbol;Acc:HGNC:25538]	-	749	765	744	917	1243	1057	6.01835	5.17297	5.46707	6.92565	6.51066	6.9149
ENSG00000167925	GHDC	561.84	454.602	535.91	626.944	650.708	604.616	517.45	627.423	-0.281084	0.00566897	0.0238493	17	42188799	42194532	-	4019	protein_coding	GH3 domain containing [Source:HGNC Symbol;Acc:HGNC:24438]	-	480	461	500	574	856	637	7.13798	5.76923	6.7997	8.02309	8.29786	7.71239
ENSG00000094631	HDAC6	1629.33	1695.14	1718.13	2140.78	2039.54	1951.48	1680.87	2043.93	-0.281053	1.80445e-06	1.88723e-05	X	48801377	48824982	+	10602	protein_coding	histone deacetylase 6 [Source:HGNC Symbol;Acc:HGNC:14064]	-	1392	1719	1603	1960	2683	2056	7.84699	8.15498	8.26387	10.3852	9.85923	9.43632
ENSG00000196363	WDR5	2532.96	2556.03	2597.02	3237.39	2982.92	3126.54	2562	3115.62	-0.280942	1.96959e-08	2.96119e-07	9	134135365	134159968	+	3629	protein_coding	WD repeat domain 5 [Source:HGNC Symbol;Acc:HGNC:12757]	-	2164	2592	2423	2964	3924	3294	35.6387	35.9238	36.4926	45.8816	42.1262	44.1676
ENSG00000176978	DPP7	1728.83	1776.99	1650.6	2127.68	2022.82	2119.48	1718.81	2089.99	-0.280931	9.56523e-07	1.04944e-05	9	137110542	137115177	-	2820	protein_coding	dipeptidyl peptidase 7 [Source:HGNC Symbol;Acc:HGNC:14892]	-	1477	1802	1540	1948	2661	2233	31.3028	32.1396	29.8476	38.805	36.7626	38.5307
ENSG00000130309	COLGALT1	7882.14	7494.52	7480.23	9583.28	8768.6	9413.78	7618.96	9255.22	-0.280278	2.17493e-11	5.04365e-10	19	17555594	17583162	+	4900	protein_coding	collagen beta(1-O)galactosyltransferase 1 [Source:HGNC Symbol;Acc:HGNC:26182]	-	6734	7600	6979	8774	11535	9918	82.1351	78.0104	77.8458	100.589	91.7132	98.4907
ENSG00000166855	CLPX	1079.2	1143.9	1027.87	1367.48	1298.38	1286.11	1083.66	1317.32	-0.280197	6.33238e-05	0.000475577	15	65148219	65185342	-	5461	protein_coding	caseinolytic mitochondrial matrix peptidase chaperone subunit [Source:HGNC Symbol;Acc:HGNC:2088]	-	922	1160	959	1252	1708	1355	10.0905	10.6837	9.59808	12.8789	12.185	12.0735
ENSG00000196547	MAN2A2	1548.57	1387.47	1289.4	1772.7	1684.54	1672.42	1408.48	1709.89	-0.280132	6.67139e-05	0.000498022	15	90902218	90922584	+	10002	protein_coding	mannosidase alpha class 2A member 2 [Source:HGNC Symbol;Acc:HGNC:6825]	-	1323	1407	1203	1623	2216	1762	7.90542	7.07525	6.5738	9.11547	8.63163	8.57208
ENSG00000099817	POLR2E	4176.34	4198.9	4057.91	5096.37	4750.32	5257.4	4144.38	5034.7	-0.27993	1.84462e-09	3.26701e-08	19	1086579	1095380	-	4865	protein_coding	RNA polymerase II subunit E [Source:HGNC Symbol;Acc:HGNC:9192]	-	3568	4258	3786	4666	6249	5539	43.8323	44.0208	42.5339	53.8777	50.0424	55.4008
ENSG00000168884	TNIP2	1241.9	1253.36	1235.81	1696.24	1325.74	1516.76	1243.69	1512.91	-0.279764	0.000495638	0.0029293	4	2741648	2756376	-	2686	protein_coding	TNFAIP3 interacting protein 2 [Source:HGNC Symbol;Acc:HGNC:19118]	-	1061	1271	1153	1553	1744	1598	23.6081	23.7999	23.4618	32.4798	25.2959	28.9493
ENSG00000121621	KIF18A	1333.2	1256.32	1397.65	1608.86	1625.25	1603.13	1329.06	1612.42	-0.279627	1.12824e-05	0.000100353	11	28020620	28108308	-	4668	protein_coding	kinesin family member 18A [Source:HGNC Symbol;Acc:HGNC:29441]	-	1139	1274	1304	1473	2138	1689	14.5829	13.7269	15.2681	17.7264	17.8438	17.6062
ENSG00000205937	RNPS1	3194.29	3279.84	3590.59	4152.68	3835.83	4235.16	3354.91	4074.56	-0.279403	2.91721e-07	3.52978e-06	16	2253116	2268412	-	8582	protein_coding	RNA binding protein with serine rich domain 1 [Source:HGNC Symbol;Acc:HGNC:10080]	-	2729	3326	3350	3802	5046	4462	19.005	19.4925	21.3351	24.8869	22.907	25.2993
ENSG00000167283	ATP5MG	612.171	596.603	699.898	764.565	846.073	702.379	636.224	771.006	-0.279287	0.00422701	0.0185177	11	118401154	118431496	+	3382	protein_coding	ATP synthase membrane subunit g [Source:HGNC Symbol;Acc:HGNC:14247]	-	523	605	653	700	1113	740	9.2423	8.99739	10.553	11.6271	12.8213	10.647
ENSG00000137822	TUBGCP4	441.278	390.504	387.999	515.536	480.429	484.072	406.594	493.346	-0.279215	0.00887117	0.0347452	15	43369221	43409771	+	11171	protein_coding	tubulin gamma complex associated protein 4 [Source:HGNC Symbol;Acc:HGNC:16691]	-	377	396	362	472	632	510	2.01698	1.78295	1.77115	2.37354	2.20412	2.2215
ENSG00000091986	CCDC80	2300.03	2302.59	2181.15	2789.57	2661.37	2784.84	2261.26	2745.26	-0.279044	6.02544e-08	8.26485e-07	3	112596794	112649530	-	13071	protein_coding	coiled-coil domain containing 80 [Source:HGNC Symbol;Acc:HGNC:30649]	-	1965	2335	2035	2554	3501	2934	8.98474	8.98489	8.50929	10.9764	10.435	10.9224
ENSG00000173486	FKBP2	1133.04	1253.36	1198.29	1466.87	1416.96	1471.2	1194.9	1451.68	-0.279035	2.57896e-05	0.000211204	11	64241003	64244132	+	1608	protein_coding	FK506 binding protein 2 [Source:HGNC Symbol;Acc:HGNC:3718]	-	968	1271	1118	1343	1864	1550	35.9783	39.7552	38.0009	46.9178	45.1617	46.9043
ENSG00000001497	LAS1L	1497.07	1749.38	1586.29	1982.41	1835.06	2053.98	1610.91	1957.15	-0.278604	4.70034e-05	0.000364559	X	65512582	65534775	-	5589	protein_coding	LAS1 like, ribosome biogenesis factor [Source:HGNC Symbol;Acc:HGNC:25726]	-	1279	1774	1480	1815	2414	2164	13.6769	15.9645	14.4732	18.2427	16.8273	18.8404
ENSG00000155256	ZFYVE27	568.863	607.451	569.136	725.245	756.372	634.989	581.816	705.535	-0.278537	0.00348785	0.0157109	10	97737121	97760907	+	3899	protein_coding	zinc finger FYVE-type containing 27 [Source:HGNC Symbol;Acc:HGNC:26559]	-	486	616	531	664	995	669	7.44963	7.94625	7.44353	9.5667	9.94214	8.34911
ENSG00000130303	BST2	2726.09	2752.26	2651.68	3407.78	3308.27	3147.42	2710.01	3287.82	-0.278424	1.65968e-08	2.53066e-07	19	17402939	17405648	-	1119	protein_coding	bone marrow stromal cell antigen 2 [Source:HGNC Symbol;Acc:HGNC:1119]	-	2329	2791	2474	3120	4352	3316	124.392	125.448	120.839	156.629	151.52	144.196
ENSG00000213995	NAXD	633.24	698.174	657.025	854.129	788.3	773.566	662.813	805.332	-0.278362	0.00123842	0.0064825	13	110615460	110639993	+	2847	protein_coding	NAD(P)HX dehydratase [Source:HGNC Symbol;Acc:HGNC:25576]	-	541	708	613	782	1037	815	11.3569	12.5078	11.7682	15.43	14.1906	13.9296
ENSG00000185787	MORF4L1	4388.2	4482.91	4532.72	5287.52	5585.75	5377	4467.94	5416.76	-0.278343	1.43687e-11	3.41564e-10	15	78810487	78898133	+	6584	protein_coding	mortality factor 4 like 1 [Source:HGNC Symbol;Acc:HGNC:16989]	-	3749	4546	4229	4841	7348	5665	34.0312	34.7276	35.1064	41.3041	43.48	41.8675
ENSG00000051108	HERPUD1	450.642	529.547	464.098	581.07	587.614	584.683	481.429	584.456	-0.278009	0.00536851	0.0227277	16	56932048	56944863	+	5155	protein_coding	homocysteine inducible ER protein with ubiquitin like domain 1 [Source:HGNC Symbol;Acc:HGNC:13744]	-	385	537	433	532	773	616	4.46359	5.23939	4.59089	5.79736	5.84199	5.81459
ENSG00000182481	KPNA2	8812.69	9074.29	9069.73	11091.7	10731.4	10872.6	8985.57	10898.6	-0.277986	2.27549e-16	9.55056e-15	17	68035519	68046842	+	3140	protein_coding	karyopherin subunit alpha 2 [Source:HGNC Symbol;Acc:HGNC:6395]	-	7529	9202	8462	10155	14117	11455	143.304	147.397	147.293	181.676	175.155	177.514
ENSG00000141127	PRPSAP2	456.495	439.81	446.949	594.177	499.434	538.174	447.751	543.928	-0.277764	0.0076439	0.0306841	17	18840085	18931287	+	4734	protein_coding	phosphoribosyl pyrophosphate synthetase associated protein 2 [Source:HGNC Symbol;Acc:HGNC:9467]	-	390	446	417	544	657	567	4.92366	4.73851	4.81444	6.45533	5.40689	5.82804
ENSG00000186281	GPAT2	1305.11	1260.26	1369.78	1650.37	1407.08	1718.93	1311.72	1592.13	-0.277722	0.000297307	0.00187102	2	96021946	96039451	-	5684	protein_coding	glycerol-3-phosphate acyltransferase 2, mitochondrial [Source:HGNC Symbol;Acc:HGNC:27168]	-	1115	1278	1278	1511	1851	1811	11.7239	11.3087	12.2889	14.9334	12.6871	15.5036
ENSG00000130726	TRIM28	8785.77	8763.66	9185.49	11113.5	10203	11099.5	8911.64	10805.3	-0.27744	1.48022e-11	3.50319e-10	19	58544091	58550722	+	4034	protein_coding	tripartite motif containing 28 [Source:HGNC Symbol;Acc:HGNC:16384]	-	7506	8887	8570	10175	13422	11694	111.205	110.804	116.114	141.692	129.626	141.057
ENSG00000169032	MAP2K1	1652.74	1630.06	1758.86	2032.65	1928.56	2152.7	1680.55	2037.97	-0.277404	7.03319e-06	6.56364e-05	15	66386817	66492312	+	3759	protein_coding	mitogen-activated protein kinase kinase 1 [Source:HGNC Symbol;Acc:HGNC:6840]	-	1412	1653	1641	1861	2537	2268	22.4499	22.1175	23.8602	27.8113	26.2941	29.3588
ENSG00000112306	RPS12	8120.92	8093.1	8393.42	10086.8	9653.44	10087.7	8202.48	9942.64	-0.27718	1.61626e-14	5.61407e-13	6	132814441	132817564	+	767	protein_coding	ribosomal protein S12 [Source:HGNC Symbol;Acc:HGNC:10385]	-	6938	8207	7831	9235	12699	10628	540.618	538.175	558.033	676.377	645.036	674.254
ENSG00000178035	IMPDH2	5524.76	5684.99	5518.8	7019.8	6351.25	6914.64	5576.18	6761.9	-0.277121	3.93577e-10	7.76412e-09	3	49024325	49029408	-	2773	protein_coding	inosine monophosphate dehydrogenase 2 [Source:HGNC Symbol;Acc:HGNC:6053]	-	4720	5765	5149	6427	8355	7285	101.729	104.565	101.487	130.198	117.383	127.834
ENSG00000146410	MTFR2	541.941	494.047	511.258	631.313	603.577	639.735	515.749	624.875	-0.277072	0.00314426	0.0143558	6	136231024	136250335	-	2450	protein_coding	mitochondrial fission regulator 2 [Source:HGNC Symbol;Acc:HGNC:21115]	-	463	501	477	578	794	674	11.2945	10.2851	10.6412	13.2528	12.626	13.3863
ENSG00000109738	GLRB	737.414	780.022	832.803	1026.7	935.773	889.364	783.413	950.613	-0.277033	0.00103232	0.00552573	4	157076057	157172090	+	3459	protein_coding	glycine receptor beta [Source:HGNC Symbol;Acc:HGNC:4329]	-	630	791	777	940	1231	937	10.8853	11.5017	12.2775	15.266	13.8649	13.1812
ENSG00000111206	FOXM1	3770.18	3676.26	3660.26	4516.4	4313.98	4630.96	3702.23	4487.11	-0.276955	4.95906e-10	9.60615e-09	12	2857681	2877155	-	4899	protein_coding	forkhead box M1 [Source:HGNC Symbol;Acc:HGNC:3818]	Fork	3221	3728	3415	4135	5675	4879	39.2948	38.274	38.0997	47.415	45.1303	48.4608
ENSG00000149503	INCENP	3033.93	2785.79	2819.96	3444.91	3451.95	3566	2879.89	3487.62	-0.276951	1.80823e-08	2.73389e-07	11	62123973	62153163	+	4473	protein_coding	inner centromere protein [Source:HGNC Symbol;Acc:HGNC:6058]	-	2592	2825	2631	3154	4541	3757	34.6328	31.7654	32.1484	39.6105	39.5515	40.8705
ENSG00000169230	PRELID1	2276.62	2225.68	2194.01	2828.89	2462.96	2829.45	2232.1	2707.1	-0.276866	4.35382e-06	4.2246e-05	5	177303774	177306959	+	1875	protein_coding	PRELI domain containing 1 [Source:HGNC Symbol;Acc:HGNC:30255]	-	1945	2257	2047	2590	3240	2981	61.9969	60.5432	59.6698	77.5972	67.3215	77.3621
ENSG00000100949	RABGGTA	447.131	468.408	400.86	563.594	478.909	556.209	438.8	532.904	-0.276793	0.0115515	0.0432665	14	24265538	24271739	-	3545	protein_coding	Rab geranylgeranyltransferase subunit alpha [Source:HGNC Symbol;Acc:HGNC:9795]	-	382	475	374	516	630	586	6.44019	6.73926	5.76625	8.17675	6.92364	8.04357
ENSG00000166681	BEX3	1847.05	1893.35	1768.5	2227.07	2250.11	2196.36	1836.3	2224.51	-0.276653	4.12123e-07	4.87679e-06	X	103376340	103378077	+	1080	protein_coding	brain expressed X-linked 3 [Source:HGNC Symbol;Acc:HGNC:13388]	-	1578	1920	1650	2039	2960	2314	87.3243	89.4154	83.5022	106.057	106.777	104.257
ENSG00000147010	SH3KBP1	3690.58	3779.8	3857.48	4591.76	4364.15	4773.33	3775.95	4576.42	-0.276537	2.48837e-09	4.33568e-08	X	19533975	19887601	-	5780	protein_coding	SH3 domain containing kinase binding protein 1 [Source:HGNC Symbol;Acc:HGNC:13867]	-	3153	3833	3599	4204	5741	5029	32.6023	33.3538	34.0324	40.8585	38.6963	42.3371
ENSG00000108561	C1QBP	4240.72	4769.87	4653.84	5963.61	5171.46	5428.25	4554.81	5521.11	-0.276134	7.0074e-07	7.93106e-06	17	5432777	5448830	-	2335	protein_coding	complement C1q binding protein [Source:HGNC Symbol;Acc:HGNC:1243]	-	3623	4837	4342	5460	6803	5719	92.7328	104.19	101.634	131.357	113.507	119.179
ENSG00000146540	C7orf50	1685.52	1814.46	1670.97	2091.63	1984.05	2192.56	1723.65	2089.42	-0.276073	6.13689e-06	5.79767e-05	7	996986	1138260	-	4961	protein_coding	chromosome 7 open reading frame 50 [Source:HGNC Symbol;Acc:HGNC:22421]	-	1440	1840	1559	1915	2610	2310	17.3478	18.6545	17.1757	21.6844	20.4966	22.6574
ENSG00000138131	LOXL4	1849.39	1695.14	1629.17	2044.67	2250.11	1960.02	1724.57	2084.93	-0.275787	4.10843e-05	0.000324109	10	98247690	98268250	-	3653	protein_coding	lysyl oxidase like 4 [Source:HGNC Symbol;Acc:HGNC:17171]	-	1580	1719	1520	1872	2960	2065	25.8499	23.668	22.7422	28.7875	31.5684	27.5067
ENSG00000141504	SAT2	428.403	485.172	440.518	598.546	541.243	503.055	451.364	547.615	-0.275738	0.0095176	0.0367678	17	7626234	7627876	-	1643	protein_coding	spermidine/spermine N1-acetyltransferase family member 2 [Source:HGNC Symbol;Acc:HGNC:23160]	-	366	492	411	548	712	530	13.3136	15.0613	13.6723	18.7366	16.8831	15.6966
ENSG00000233927	RPS28	4693.7	4829.04	4720.29	5947.23	5366.06	5942.7	4747.68	5752	-0.275718	3.58839e-09	6.04429e-08	19	8321158	8323340	+	2119	protein_coding	ribosomal protein S28 [Source:HGNC Symbol;Acc:HGNC:10418]	-	4010	4897	4404	5445	7059	6261	113.101	116.234	113.594	144.349	129.784	143.774
ENSG00000111667	USP5	1760.43	1710.92	1700.98	2094.91	2078.31	2087.21	1724.11	2086.81	-0.275637	3.99865e-07	4.74568e-06	12	6852128	6866632	+	3738	protein_coding	ubiquitin specific peptidase 5 [Source:HGNC Symbol;Acc:HGNC:12628]	-	1504	1735	1587	1918	2734	2199	24.047	23.3451	23.2047	28.8242	28.495	28.6255
ENSG00000132591	ERAL1	1362.46	1439.74	1394.44	1792.36	1592.56	1703.74	1398.88	1696.22	-0.275586	2.18051e-05	0.00018209	17	28854938	28861067	+	2318	protein_coding	Era like 12S mitochondrial rRNA chaperone 1 [Source:HGNC Symbol;Acc:HGNC:3424]	-	1164	1460	1301	1641	2095	1795	30.0118	31.6792	30.6762	39.7688	35.2112	37.6806
ENSG00000089157	RPLP0	29974.1	30626	30315.3	38475.1	35232.5	36358.6	30305.1	36688.7	-0.275519	2.304e-15	8.69638e-14	12	120196686	120201235	-	4001	protein_coding	ribosomal protein lateral stalk subunit P0 [Source:HGNC Symbol;Acc:HGNC:10371]	-	25608	31057	28284	35226	46348	38306	382.524	390.414	386.376	494.587	451.308	465.871
ENSG00000170445	HARS	2175.96	2258.22	2187.58	2732.78	2660.61	2624.43	2207.25	2672.6	-0.2752	4.80837e-08	6.72606e-07	5	140673904	140691862	-	7853	protein_coding	histidyl-tRNA synthetase [Source:HGNC Symbol;Acc:HGNC:4816]	-	1859	2290	2041	2502	3500	2765	14.148	14.6668	14.2051	17.8978	17.3637	17.1327
ENSG00000042753	AP2S1	3026.91	3161.51	3325.85	3715.79	3695.96	4105.12	3171.42	3838.96	-0.275125	3.40652e-07	4.07896e-06	19	46838136	46850992	-	1704	protein_coding	adaptor related protein complex 2 subunit sigma 1 [Source:HGNC Symbol;Acc:HGNC:565]	-	2586	3206	3103	3402	4862	4325	90.7007	94.63	99.5291	112.153	111.162	123.505
ENSG00000177156	TALDO1	3444.78	3263.08	3374.09	4232.42	3829.75	4143.09	3360.65	4068.42	-0.274959	3.02814e-08	4.39681e-07	11	747329	765024	+	3005	protein_coding	transaldolase 1 [Source:HGNC Symbol;Acc:HGNC:11559]	-	2943	3309	3148	3875	5038	4365	58.5326	55.3844	57.2569	72.4394	65.3166	70.6817
ENSG00000112787	FBRSL1	1170.5	1119.25	1152.21	1455.95	1263.41	1449.37	1147.32	1389.58	-0.274543	0.000171272	0.00115208	12	132489551	132585188	+	9378	protein_coding	fibrosin like 1 [Source:HGNC Symbol;Acc:HGNC:29308]	-	1000	1135	1075	1333	1662	1527	6.37297	6.08724	6.26522	7.98486	6.90448	7.92312
ENSG00000165283	STOML2	2266.09	2265.12	2330.13	2885.69	2594.47	2826.6	2287.11	2768.92	-0.274288	5.41882e-07	6.26059e-06	9	35099776	35103195	-	1806	protein_coding	stomatin like 2 [Source:HGNC Symbol;Acc:HGNC:14559]	-	1936	2297	2174	2642	3413	2978	64.0678	63.9703	65.793	82.1793	73.6256	80.2369
ENSG00000166503	HDGFL3	982.049	921.037	1010.73	1126.1	1201.07	1192.15	971.271	1173.11	-0.274235	0.000157464	0.00107218	15	83112738	83208018	-	16253	protein_coding	HDGF like 3 [Source:HGNC Symbol;Acc:HGNC:24937]	-	839	934	943	1031	1580	1256	3.08518	2.89033	3.17114	3.56347	3.78733	3.76031
ENSG00000147130	ZMYM3	1280.53	1399.31	1274.39	1589.2	1613.09	1581.3	1318.08	1594.53	-0.274021	1.8264e-05	0.000155912	X	71239624	71255146	-	6916	protein_coding	zinc finger MYM-type containing 3 [Source:HGNC Symbol;Acc:HGNC:13054]	-	1094	1419	1189	1455	2122	1666	9.45397	10.3196	9.39647	11.8183	11.9536	11.7216
ENSG00000106459	NRF1	434.255	435.866	499.468	554.856	528.32	574.243	456.53	552.473	-0.274004	0.00771542	0.0309126	7	129611714	129757082	+	4125	protein_coding	nuclear respiratory factor 1 [Source:HGNC Symbol;Acc:HGNC:7996]	Nrf1	371	442	466	508	695	605	5.37529	5.38931	6.17447	6.91811	6.56404	7.13672
ENSG00000107223	EDF1	3069.05	3147.7	3063.26	3991.03	3533.28	3707.42	3093.34	3743.91	-0.273818	1.08689e-07	1.42302e-06	9	136862119	136866286	-	1200	protein_coding	endothelial differentiation related factor 1 [Source:HGNC Symbol;Acc:HGNC:3164]	-	2622	3192	2858	3654	4648	3906	130.588	133.788	130.172	171.055	150.902	158.387
ENSG00000177674	AGTRAP	550.135	451.644	506.97	616.021	556.447	651.125	502.916	607.864	-0.273616	0.00938117	0.0363365	1	11736084	11754802	+	2435	protein_coding	angiotensin II receptor associated protein [Source:HGNC Symbol;Acc:HGNC:13539]	-	470	458	473	564	732	686	11.5359	9.46022	10.617	13.0115	11.7118	13.7086
ENSG00000089693	MLF2	2774.08	2835.1	2915.35	3474.4	3282.43	3551.76	2841.51	3436.2	-0.273117	3.14841e-08	4.56321e-07	12	6747996	6767475	-	3781	protein_coding	myeloid leukemia factor 2 [Source:HGNC Symbol;Acc:HGNC:7126]	-	2370	2875	2720	3181	4318	3742	37.4622	38.2442	39.3188	47.2612	44.4924	48.1576
ENSG00000130714	POMT1	850.953	896.384	791.003	996.12	1065.76	1003.26	846.113	1021.72	-0.272807	0.000514142	0.00301763	9	131502902	131523806	+	6067	protein_coding	protein O-mannosyltransferase 1 [Source:HGNC Symbol;Acc:HGNC:9202]	-	727	909	738	912	1402	1057	7.16164	7.53572	6.64845	8.44439	9.00294	8.47751
ENSG00000132341	RAN	7649.21	8038.86	7509.16	9408.52	9191.25	9433.71	7732.41	9344.5	-0.272716	3.72305e-13	1.09497e-11	12	130871879	130877678	+	4825	protein_coding	RAN, member RAS oncogene family [Source:HGNC Symbol;Acc:HGNC:9846]	-	6535	8152	7006	8614	12091	9939	80.9469	84.9771	79.3617	100.289	97.6281	100.233
ENSG00000055211	GINM1	1114.32	1165.6	1130.77	1336.9	1390.36	1391.47	1136.89	1372.91	-0.272318	3.10929e-05	0.000250688	6	149566294	149591748	+	2250	protein_coding	glycoprotein integral membrane 1 [Source:HGNC Symbol;Acc:HGNC:21074]	-	952	1182	1055	1224	1829	1466	25.2875	26.4222	25.6276	30.5595	31.6695	31.7043
ENSG00000084207	GSTP1	4003.11	4217.64	4252.98	5212.15	4661.38	5203.3	4157.91	5025.61	-0.272119	6.84538e-08	9.29461e-07	11	67583595	67586656	+	1911	protein_coding	glutathione S-transferase pi 1 [Source:HGNC Symbol;Acc:HGNC:4638]	-	3420	4277	3968	4772	6132	5482	106.959	112.568	113.488	140.277	125.012	139.587
ENSG00000109475	RPL34	3845.09	4107.2	3987.17	4943.46	4954.81	4517.06	3979.82	4805.11	-0.271561	1.94457e-08	2.9263e-07	4	108620566	108630412	+	3393	protein_coding	ribosomal protein L34 [Source:HGNC Symbol;Acc:HGNC:10340]	-	3285	4165	3720	4526	6518	4759	57.8633	61.7399	59.9235	74.9339	74.8412	68.2495
ENSG00000197345	MRPL21	931.717	941.746	915.334	1137.02	1037.64	1195.94	929.599	1123.53	-0.271503	0.000394271	0.00239611	11	68891276	68903835	-	2825	protein_coding	mitochondrial ribosomal protein L21 [Source:HGNC Symbol;Acc:HGNC:14479]	-	796	955	854	1041	1365	1260	16.8402	17.0028	16.5226	20.7005	18.8245	21.703
ENSG00000241553	ARPC4	1630.51	1496.93	1615.23	1991.15	1756.76	1980.9	1580.89	1909.6	-0.27149	4.25432e-05	0.000333984	3	9792495	9807726	+	3608	protein_coding	actin related protein 2/3 complex subunit 4 [Source:HGNC Symbol;Acc:HGNC:707]	-	1393	1518	1507	1823	2311	2087	23.0747	21.1612	22.8289	28.3836	24.9542	28.1464
ENSG00000099624	ATP5F1D	1206.78	1444.67	1376.22	1715.9	1400.24	1755	1342.56	1623.71	-0.271293	0.00166357	0.00837866	19	1241746	1244826	+	2250	protein_coding	ATP synthase F1 subunit delta [Source:HGNC Symbol;Acc:HGNC:837]	-	1031	1465	1284	1571	1842	1849	27.386	32.7484	31.1904	39.223	31.8946	39.9873
ENSG00000170315	UBB	6053.82	6123.81	6119.02	7319.08	6926.7	7843.87	6098.88	7363.21	-0.271262	2.17246e-09	3.81828e-08	17	16380798	16382745	+	1621	protein_coding	ubiquitin B [Source:HGNC Symbol;Acc:HGNC:12463]	-	5172	6210	5709	6701	9112	8264	190.69	192.683	192.493	232.222	218.998	248.07
ENSG00000104884	ERCC2	2913.37	2829.18	2906.77	3628.41	3242.9	3573.59	2883.11	3481.63	-0.270984	2.3674e-07	2.93729e-06	19	45349837	45370918	-	6450	protein_coding	ERCC excision repair 2, TFIIH core complex helicase subunit [Source:HGNC Symbol;Acc:HGNC:3434]	-	2489	2869	2712	3322	4266	3765	23.0631	22.372	22.9809	28.9326	25.7674	28.4036
ENSG00000071082	RPL31	6229.4	6754.93	6394.47	7987.52	7515.07	7892.28	6459.6	7798.29	-0.270773	1.1798e-10	2.49866e-09	2	101001715	101024032	+	5791	protein_coding	ribosomal protein L31 [Source:HGNC Symbol;Acc:HGNC:10334]	-	5322	6850	5966	7313	9886	8315	54.9254	59.4938	56.3077	70.9397	66.5085	69.8676
ENSG00000037241	RPL26L1	650.798	592.659	604.506	703.4	739.648	783.058	615.987	742.036	-0.270509	0.00236421	0.0112867	5	172958729	172969771	+	1164	protein_coding	ribosomal protein L26 like 1 [Source:HGNC Symbol;Acc:HGNC:17050]	-	556	601	564	644	973	825	28.5479	25.9691	26.4828	31.08	32.5664	34.488
ENSG00000184661	CDCA2	1234.88	1266.18	1327.98	1541.15	1445.09	1636.35	1276.35	1540.86	-0.270282	7.48983e-05	0.000551708	8	25458997	25507920	+	3908	protein_coding	cell division cycle associated 2 [Source:HGNC Symbol;Acc:HGNC:14623]	-	1055	1284	1239	1411	1901	1724	16.1343	16.5251	17.3282	20.2824	18.9512	21.4659
ENSG00000213672	NCKIPSD	916.501	923.01	924.98	1198.18	982.144	1160.82	921.497	1113.72	-0.270264	0.0011715	0.00616423	3	48673844	48686364	-	3431	protein_coding	NCK interacting protein with SH3 domain [Source:HGNC Symbol;Acc:HGNC:15486]	-	783	936	863	1097	1292	1223	13.6393	13.7211	13.7476	17.9611	14.6707	17.345
ENSG00000158717	RNF166	402.652	398.393	409.435	480.584	464.466	515.395	403.493	486.815	-0.270005	0.0100998	0.0386284	16	88696495	88706421	-	4394	protein_coding	ring finger protein 166 [Source:HGNC Symbol;Acc:HGNC:28856]	-	344	404	382	440	611	543	4.67897	4.62441	4.75162	5.62523	5.4174	6.01322
ENSG00000120265	PCMT1	2096.36	2105.37	2109.34	2572.22	2541.26	2497.24	2103.69	2536.91	-0.269928	7.95919e-08	1.06721e-06	6	149749443	149811420	+	2832	protein_coding	protein-L-isoaspartate (D-aspartate) O-methyltransferase [Source:HGNC Symbol;Acc:HGNC:8728]	-	1791	2135	1968	2355	3343	2631	37.7967	37.9175	37.9813	46.7138	45.9889	45.2059
ENSG00000204946	ZNF783	621.535	602.52	586.285	799.517	687.197	699.532	603.447	728.748	-0.269817	0.00345084	0.0155631	7	149262171	149297302	+	6726	protein_coding	zinc finger family member 783 [Source:HGNC Symbol;Acc:HGNC:27222]	zf-C2H2	531	611	547	732	904	737	4.71834	4.56898	4.44497	6.11367	5.23627	5.33185
ENSG00000132329	RAMP1	481.075	455.588	495.18	577.793	553.406	595.124	477.281	575.441	-0.26946	0.00561399	0.0236551	2	237858893	237912114	+	1234	protein_coding	receptor activity modifying protein 1 [Source:HGNC Symbol;Acc:HGNC:9843]	-	411	462	462	529	728	627	19.9058	18.8305	20.4628	24.0817	22.984	24.7241
ENSG00000145919	BOD1	1484.19	1378.6	1548.78	1771.61	1749.16	1794.86	1470.52	1771.88	-0.269415	1.61877e-05	0.000139666	5	173607514	173616660	-	2018	protein_coding	biorientation of chromosomes in cell division 1 [Source:HGNC Symbol;Acc:HGNC:25114]	-	1268	1398	1445	1622	2301	1891	37.5535	34.8434	39.1367	45.152	44.4228	45.5972
ENSG00000116670	MAD2L2	557.158	581.812	575.567	702.308	660.59	706.176	571.512	689.691	-0.269213	0.00245396	0.0116565	1	11674480	11691650	-	3324	protein_coding	mitotic arrest deficient 2 like 2 [Source:HGNC Symbol;Acc:HGNC:6764]	-	476	590	537	643	869	744	8.5585	8.92742	8.82981	10.8667	10.1852	10.8913
ENSG00000276550	HERC2P2	1639.87	1715.85	1457.67	1773.79	1932.36	2090.05	1604.46	1932.07	-0.268516	0.000245277	0.00158506	15	22495570	22590815	+	6965	transcribed_unprocessed_pseudogene	hect domain and RLD 2 pseudogene 2 [Source:HGNC Symbol;Acc:HGNC:4870]	-	1401	1740	1360	1624	2542	2202	12.0218	12.565	10.6722	13.0982	14.2189	15.3838
ENSG00000188986	NELFB	2586.8	2568.85	2562.72	3275.62	2940.35	3089.52	2572.79	3101.83	-0.268386	2.62434e-07	3.21485e-06	9	137255173	137273546	+	2698	protein_coding	negative elongation factor complex member B [Source:HGNC Symbol;Acc:HGNC:24324]	-	2210	2605	2391	2999	3868	3255	48.9556	48.5625	48.4368	62.4428	55.854	58.7052
ENSG00000163956	LRPAP1	2599.68	2573.78	2651.68	3239.57	3023.21	3167.35	2608.38	3143.38	-0.268183	4.66923e-08	6.54952e-07	4	3503597	3532559	-	11944	protein_coding	LDL receptor related protein associated protein 1 [Source:HGNC Symbol;Acc:HGNC:6701]	-	2221	2610	2474	2966	3977	3337	11.1135	10.9907	11.3211	13.9498	12.9723	13.5948
ENSG00000184840	TMED9	4065.14	4224.54	3973.23	4929.26	4816.46	5028.66	4087.64	4924.79	-0.268167	4.36975e-10	8.53663e-09	5	177592158	177596124	+	2440	protein_coding	transmembrane p24 trafficking protein 9 [Source:HGNC Symbol;Acc:HGNC:24878]	-	3473	4284	3707	4513	6336	5298	85.0681	88.3069	83.0368	103.902	101.166	105.655
ENSG00000106244	PDAP1	4382.35	4760.01	4381.6	5611.91	5052.11	5635.17	4507.98	5433.06	-0.268009	1.81296e-07	2.30619e-06	7	99392048	99408829	-	2854	protein_coding	PDGFA associated protein 1 [Source:HGNC Symbol;Acc:HGNC:14634]	-	3744	4827	4088	5138	6646	5937	78.4032	85.0664	78.2879	101.132	90.7228	101.223
ENSG00000132017	DCAF15	991.413	1044.3	1041.81	1247.33	1139.5	1324.08	1025.84	1236.97	-0.267836	0.000373982	0.0022892	19	13952492	13961449	+	2961	protein_coding	DDB1 and CUL4 associated factor 15 [Source:HGNC Symbol;Acc:HGNC:25095]	-	847	1059	972	1142	1499	1395	17.0961	17.9884	17.9418	21.6658	19.723	22.9247
ENSG00000143621	ILF2	4454.92	4342.88	4582.03	5529.99	5166.14	5416.86	4459.94	5371	-0.267553	6.60943e-10	1.25175e-08	1	153661788	153671048	-	2281	protein_coding	interleukin enhancer binding factor 2 [Source:HGNC Symbol;Acc:HGNC:6037]	-	3806	4404	4275	5063	6796	5707	99.723	97.1084	102.435	124.69	116.075	121.745
ENSG00000126457	PRMT1	3630.89	3740.36	3652.76	4566.64	4100.37	4614.82	3674.67	4427.28	-0.267498	1.29826e-07	1.68471e-06	19	49675786	49689029	+	4796	protein_coding	protein arginine methyltransferase 1 [Source:HGNC Symbol;Acc:HGNC:5187]	-	3102	3793	3408	4181	5394	4862	38.6558	39.7776	38.8381	48.9721	43.8169	49.3291
ENSG00000106785	TRIM14	1418.64	1493.97	1422.3	1845.88	1674.66	1704.69	1444.97	1741.74	-0.267387	2.29022e-05	0.000189972	9	98069275	98119212	-	5469	protein_coding	tripartite motif containing 14 [Source:HGNC Symbol;Acc:HGNC:16283]	-	1212	1515	1327	1690	2203	1796	13.2448	13.9328	13.2618	17.3591	15.6934	15.9796
ENSG00000105364	MRPL4	1035.89	972.316	1187.58	1332.53	1230.72	1284.22	1065.26	1282.49	-0.267084	0.000761856	0.00425757	19	10251901	10260045	+	4070	protein_coding	mitochondrial ribosomal protein L4 [Source:HGNC Symbol;Acc:HGNC:14276]	-	885	986	1108	1220	1619	1353	12.9957	12.1848	14.8793	16.8389	15.4975	16.176
ENSG00000149823	VPS51	1227.85	1229.69	1319.41	1487.63	1520.35	1535.74	1258.99	1514.57	-0.266965	2.91911e-05	0.0002363	11	65089324	65111860	+	4878	protein_coding	VPS51, GARP complex subunit [Source:HGNC Symbol;Acc:HGNC:1172]	-	1049	1247	1231	1362	2000	1618	12.8524	12.8576	13.7929	15.6849	15.9734	16.14
ENSG00000143093	STRIP1	776.041	830.314	780.284	928.401	957.818	986.179	795.546	957.466	-0.266957	0.000560908	0.00325302	1	110031577	110074641	+	7352	protein_coding	striatin interacting protein 1 [Source:HGNC Symbol;Acc:HGNC:25916]	-	663	842	728	850	1260	1039	5.38964	5.76025	5.41208	6.49473	6.6769	6.87666
ENSG00000005206	SPPL2B	1166.99	1017.68	1138.27	1453.77	1211.72	1336.42	1107.65	1333.97	-0.266928	0.000919205	0.00501178	19	2328615	2354806	+	7130	protein_coding	signal peptide peptidase like 2B [Source:HGNC Symbol;Acc:HGNC:30627]	-	997	1032	1062	1331	1594	1408	8.35714	7.27989	8.14091	10.4866	8.70981	9.60905
ENSG00000131408	NR1H2	1362.46	1355.92	1384.79	1755.22	1515.79	1673.37	1367.72	1648.13	-0.266825	7.78591e-05	0.00057013	19	50329653	50382982	+	3753	protein_coding	nuclear receptor subfamily 1 group H member 2 [Source:HGNC Symbol;Acc:HGNC:7965]	THR-like	1164	1375	1292	1607	1994	1763	18.5364	18.4272	18.8158	24.0539	20.6993	22.8582
ENSG00000125485	DDX31	544.282	589.701	587.357	717.599	608.139	749.837	573.78	691.858	-0.266257	0.00769529	0.0308443	9	132592997	132670401	-	5546	protein_coding	DEAD-box helicase 31 [Source:HGNC Symbol;Acc:HGNC:16715]	-	465	598	548	657	800	790	5.01101	5.42321	5.40056	6.65477	5.61979	6.9313
ENSG00000111077	TNS2	629.729	623.229	638.804	804.978	739.648	732.752	630.587	759.126	-0.266113	0.00199248	0.00981142	12	53046969	53064372	+	8093	protein_coding	tensin 2 [Source:HGNC Symbol;Acc:HGNC:19737]	-	538	632	596	737	973	772	3.97306	3.92774	4.02508	5.1157	4.68396	4.64168
ENSG00000150753	CCT5	10237.2	10150.1	10574.6	12807.6	11697.5	12733.9	10320.6	12413	-0.265828	4.29619e-11	9.60357e-10	5	10249921	10266412	+	5839	protein_coding	chaperonin containing TCP1 subunit 5 [Source:HGNC Symbol;Acc:HGNC:1618]	-	8746	10293	9866	11726	15388	13416	89.5206	88.6622	92.3508	112.813	102.672	111.803
ENSG00000162227	TAF6L	394.458	376.698	380.496	483.861	450.783	450.852	383.884	461.832	-0.265824	0.0126699	0.0466105	11	62771303	62787342	+	3149	protein_coding	TATA-box binding protein associated factor 6 like [Source:HGNC Symbol;Acc:HGNC:17305]	-	337	382	355	443	593	475	6.39601	6.10134	6.1616	7.90276	7.33655	7.33987
ENSG00000108604	SMARCD2	1038.23	1125.16	1141.49	1454.86	1211.72	1315.54	1101.63	1327.37	-0.26564	0.000672203	0.0038271	17	63832081	63843065	-	3734	protein_coding	SWI/SNF related, matrix associated, actin dependent regulator of chromatin, subfamily d, member 2 [Source:HGNC Symbol;Acc:HGNC:11107]	-	887	1141	1065	1332	1594	1386	14.1972	15.369	15.5888	20.0391	16.6312	18.0616
ENSG00000077152	UBE2T	765.506	795.8	755.632	937.139	892.443	958.653	772.313	929.412	-0.265558	0.000692614	0.00392701	1	202331657	202341980	-	1652	protein_coding	ubiquitin conjugating enzyme E2 T [Source:HGNC Symbol;Acc:HGNC:25009]	-	654	807	705	858	1174	1010	23.6603	24.5696	23.3248	29.1759	27.6865	29.7494
ENSG00000101444	AHCY	3719.85	3943.5	3756.73	4837.51	4331.47	4573.06	3806.69	4580.68	-0.26552	7.00864e-08	9.49229e-07	20	34280268	34311802	-	3894	protein_coding	adenosylhomocysteinase [Source:HGNC Symbol;Acc:HGNC:343]	-	3178	3999	3505	4429	5698	4818	48.7764	51.6524	49.196	63.8936	57.0081	60.2058
ENSG00000155189	AGPAT5	832.225	884.551	964.637	1049.64	1071.08	1102.93	893.804	1074.55	-0.26529	0.000614399	0.00352268	8	6708357	6759666	+	4684	protein_coding	1-acylglycerol-3-phosphate O-acyltransferase 5 [Source:HGNC Symbol;Acc:HGNC:20886]	-	711	897	900	961	1409	1162	9.07203	9.63186	10.5018	11.5253	11.7194	12.0714
ENSG00000196576	PLXNB2	6795.92	6604.05	6993.62	8341.41	7742.36	8423.81	6797.86	8169.19	-0.264641	4.03045e-10	7.94116e-09	22	50274979	50307627	-	7257	protein_coding	plexin B2 [Source:HGNC Symbol;Acc:HGNC:9104]	-	5806	6697	6525	7637	10185	8875	47.8158	46.415	49.143	59.1171	54.6782	59.5084
ENSG00000031823	RANBP3	1762.77	1860.81	1830.67	2215.06	2113.28	2230.53	1818.08	2186.29	-0.264635	1.87814e-06	1.95922e-05	19	5916139	5978142	-	7445	protein_coding	RAN binding protein 3 [Source:HGNC Symbol;Acc:HGNC:9850]	-	1506	1887	1708	2028	2780	2350	12.0896	12.748	12.5389	15.3021	14.5476	15.3593
ENSG00000116857	TMEM9	1014.82	1077.83	1098.61	1282.29	1252.01	1302.25	1063.76	1278.85	-0.264435	0.000110493	0.0007845	1	201134772	201171574	-	3915	protein_coding	transmembrane protein 9 [Source:HGNC Symbol;Acc:HGNC:18823]	-	867	1093	1025	1174	1647	1372	13.2355	14.0418	14.3097	16.8455	16.3897	17.0526
ENSG00000099901	RANBP1	2834.95	3035.28	2977.51	3722.34	3312.83	3604.91	2949.25	3546.7	-0.264317	7.78445e-07	8.7187e-06	22	20115938	20127357	+	4622	protein_coding	RAN binding protein 1 [Source:HGNC Symbol;Acc:HGNC:9847]	-	2422	3078	2778	3408	4358	3798	31.3181	33.4945	32.8504	41.4207	36.7339	39.9846
ENSG00000114956	DGUOK	488.098	482.213	456.595	597.453	578.492	538.174	475.635	571.373	-0.264279	0.00715846	0.0290734	2	73926826	73958961	+	1455	protein_coding	deoxyguanosine kinase [Source:HGNC Symbol;Acc:HGNC:2858]	-	417	489	426	547	761	567	17.1287	16.9037	16.0024	21.1189	20.3766	18.9621
ENSG00000138678	GPAT3	856.805	900.329	869.245	1097.7	982.144	1080.15	875.46	1053.33	-0.264154	0.000593836	0.00341694	4	83535914	83605875	+	3468	protein_coding	glycerol-3-phosphate acyltransferase 3 [Source:HGNC Symbol;Acc:HGNC:28157]	-	732	913	811	1005	1292	1138	12.6149	13.2412	12.7814	16.2793	14.5142	15.9673
ENSG00000145916	RMND5B	534.918	472.352	505.899	632.405	584.573	599.87	504.39	605.616	-0.263823	0.0064119	0.0265452	5	178130996	178150565	+	7701	protein_coding	required for meiotic nuclear division 5 homolog B [Source:HGNC Symbol;Acc:HGNC:26181]	-	457	479	472	579	769	632	3.54667	3.12841	3.34991	4.22356	3.89036	3.99335
ENSG00000112984	KIF20A	2444	2445.58	2610.95	3108.5	2947.95	2953.79	2500.18	3003.42	-0.263805	2.46918e-07	3.04482e-06	5	138178719	138187715	+	3958	protein_coding	kinesin family member 20A [Source:HGNC Symbol;Acc:HGNC:9787]	-	2088	2480	2436	2846	3878	3112	31.5287	31.5145	33.6387	40.393	38.1718	38.2588
ENSG00000171467	ZNF318	935.229	1017.68	977.499	1192.72	1156.22	1173.16	976.802	1174.04	-0.263709	0.000191936	0.00127249	6	43307134	43369478	-	9559	protein_coding	zinc finger protein 318 [Source:HGNC Symbol;Acc:HGNC:13578]	-	799	1032	912	1092	1521	1236	4.99558	5.43003	5.21459	6.41738	6.19907	6.29178
ENSG00000196453	ZNF777	695.276	686.34	719.191	853.037	817.186	853.296	700.269	841.173	-0.263679	0.00108148	0.00574873	7	149431363	149461123	-	3233	protein_coding	zinc finger protein 777 [Source:HGNC Symbol;Acc:HGNC:22213]	zf-C2H2	594	696	671	781	1075	899	10.9808	10.8278	11.3437	13.5704	12.9543	13.5307
ENSG00000106211	HSPB1	4717.11	4872.43	4934.66	5691.64	5553.83	6197.07	4841.4	5814.18	-0.263662	1.79925e-08	2.72287e-07	7	76302544	76304295	+	1634	protein_coding	heat shock protein family B (small) member 1 [Source:HGNC Symbol;Acc:HGNC:5246]	-	4030	4941	4604	5211	7306	6529	147.403	152.089	154	179.15	174.196	194.429
ENSG00000105698	USF2	1936.01	1966.33	1952.85	2300.25	2336.77	2391.89	1951.73	2342.97	-0.263629	4.31767e-07	5.07571e-06	19	35268978	35279821	+	4952	protein_coding	upstream transcription factor 2, c-fos interacting [Source:HGNC Symbol;Acc:HGNC:12594]	bHLH	1654	1994	1822	2106	3074	2520	19.9621	20.2525	20.1097	23.8905	24.1843	24.7621
ENSG00000177728	TMEM94	957.468	861.87	858.527	998.304	1087.05	1123.81	892.622	1069.72	-0.263534	0.000889527	0.00487139	17	75441159	75500090	+	8854	protein_coding	transmembrane protein 94 [Source:HGNC Symbol;Acc:HGNC:28983]	-	818	874	801	914	1430	1184	5.52161	4.96486	4.9446	5.79901	6.29226	6.50698
[truncated: 5 more rows]

## Sheet: Table S8
Supplementary Table S8. Gene ontology enrichment analysis of downregulated genes comparing MDA-MB-231/shMSN to control cells
Category	ID	Name	p-value	-log(pvalue)	q-value Bonferroni	q-value FDR B&H	q-value FDR B&Y	Hit Count in Query List	Hit Count in Genome	Hit in Query List
[truncated: 406 more rows]

## Sheet: Table S9
Supplementary Table S9. qPCR panel results for GPCR-related genes in MSN-expressing cell lines following IL-6 treatment
[truncated: 674 more rows]

[truncated: 6 more sheets: Table S10, Table S11, Table S12, Table S13, Table S14, Table S15]
